# Supplementary material for: The Effects of Ivermectin on Brugia malayi Females In Vitro: A Transcriptomic Approach
Source: PLoS Negl Trop Dis. 2016 Aug 16;10(8):e0004929. doi: 10.1371/journal.pntd.0004929 (PMC4986938; doi:10.1371/journal.pntd.0004929)
Supplement: S1 Table — The table shows the DE genes at each time point for comparisons between treated groups (100 nM, 300 nM, or 1 μM) and untreated groups at either 24 h, 48 h, 72 h, or 5 d IVM exposure for both studies. (XLSX) [file pntd.0004929.s001.xlsx]

## Sheet: Sheet1
Feature	Wormbase ID	Uniprot #	Genbank ID	GenBank Annotation	GO Annotaion	C. elegans Ortholog	100 nM 24 h vs Ctrl	100 nM 48 h vs Ctrl	100 nM 72 h vs Ctrl	300nM 48 h vs Ctrl 48 h	1 uM 48 h vs Ctrl 48 h	300 nM 5 d vs Ctrl 5 d	1 uM 5 d vs Ctrl 5 d
Bm10006	WBGene00230267	A0A0K0ILR3	XM_001901971.1	Brugia malayi RhoGAP domain containing protein partial mRNA	-	Q9XUS9							-0.897278
Bm10059	WBGene00230320	A0A0K0ILX6	CDP96721.1	Protein Bm10059 [Brugia malayi]	-	not significant	-2.78845	-2.6556			2.98122
Bm10077	WBGene00230338	A0A0K0ILZ9	CDP96805.1	Protein Bm10077, isoform b [Brugia malayi]	-	not significant	-2.00934	-1.9423
Bm10091	WBGene00230352	A0A0J9XWY9	XM_001900244.1	Brugia malayi Conserved hypothetical protein partial mRNA	-	not significant			-2.32959
Bm10127	WBGene00230388	A0A0J9XWX2	XM_001898448.1	Brugia malayi hypothetical protein partial mRNA	-	not significant						-4.93345
Bm1013	WBGene00221274	A0A0K0IM70	XM_001902506.1	Brugia malayi kiaa-iso protein homolog partial mRNA	-	not significant	-0.968332	-0.87314
Bm1016	WBGene00221277	A0A0J9Y574	CDQ02045.1	Protein Bm1016 [Brugia malayi]	-	not significant		-1.3361			1.41743
Bm10165	WBGene00230426	A0A0J9YBC4	XM_001891810.1	Brugia malayi hypothetical protein partial mRNA	-	G5EEK2							-1.58223
Bm10166	WBGene00230427	A0A0H5S8C4	XM_001893106.1	Brugia malayi DEAD/DEAH box helicase family protein partial mRNA	nucleic acid binding (GO:0003676), ATP binding (GO:0005524), ATP-dependent helicase activity (GO:0008026), nucleic acid binding (GO:0003676), helicase activity (GO:0004386)	Q966L9							-0.991513
Bm10168	WBGene00230429	A0A0H5S7Q5	XM_001891895.1	Brugia malayi hypothetical protein partial mRNA	-	not significant					1.94747
Bm10188	NO CDS							-1.7661
Bm10189	WBGene00230450	A0A0J9Y7Q7	XM_001895161.1	Brugia malayi Nematode cuticle collagen N-terminal domain containing protein partial mRNA	structural constituent of cuticle (GO:0042302)	Q19079		-1.1617			1.4857
Bm10190	WBGene00230451	A0A0K0IMC7	XM_001892289.1	Brugia malayi hypothetical protein partial mRNA	-	not significant					2.00856
Bm10243	WBGene00230504	A0A0I9R324	XM_001898546.1	Brugia malayi Myosin tail family protein (Bm1_35670) partial mRNA	motor activity (GO:0003774), motor activity (GO:0003774), ATP binding (GO:0005524), protein binding (GO:0005515)	Q20641				-1.51007			-1.18759
Bm10262	WBGene00230523	A0A0J9XXE9	XM_001898502.1	Brugia malayi hypothetical protein (Bm1_35450) partial mRNA	-	not significant		1.248
Bm10276	WBGene00230537	A0A0J9Y7C7	XM_001896948.1	Brugia malayi small nuclear ribonucleoprotein partial mRNA	-	not significant		-1.1258
Bm10278	WBGene00230539	A0A0J9XXH9	XM_001894104.1	Brugia malayi CG10542-PA partial mRNA	-	not significant				-3.27362
Bm10310	WBGene00230571	A0A0K0IMT6	XM_001898268.1	Brugia malayi hypothetical protein partial mRNA	-	not significant		1.0351					1.15353
Bm10314	WBGene00230575	A0A0K0IMU0	XM_001898288.1	Brugia malayi hypothetical protein partial mRNA	-	not significant							-1.57016
Bm10318	WBGene00230579	A0A0J9Y7T4	CDQ03883.1	Protein Bm10318, isoform a [Brugia malayi]	GTPase activity (GO:0003924), GTP binding (GO:0005525)	not significant		-5.0585
Bm10347	WBGene00230608	A8NZN8	XM_001894014.1	Brugia malayi hypothetical protein partial mRNA	-	not significant					1.46118
Bm10351	WBGene00230612	A0A0K0IMY5	CDP97718.1	Protein Bm10351 [Brugia malayi]	-	not significant	2.12913
Bm10379	WBGene00230640	A0A0H5S867	XM_001893859.1	Brugia malayi alpha-tubulin partial mRNA	GTP binding (GO:0005525), GTPase activity (GO:0003924), structural molecule activity (GO:0005198)	Q19490					1.27162
Bm10382	WBGene00230643	A0A0K0IN20	XM_001892116.1	Brugia malayi hypothetical protein partial mRNA	-	E8MDW2		0.88742
Bm10404	DEAD GENE												2.14282
Bm10420	WBGene00230681	A0A0K0IN66	XM_001899919.1	Brugia malayi hypothetical protein (Bm1_42455) partial mRNA	-	not significant							-0.795348
Bm10430	WBGene00230691	A0A0J9XYP4	XM_001899952.1	Brugia malayi DNA segment, Chr 7, Wayne State University 180, expressed (Bm1_42620) partial mRNA	RNA binding (GO:0003723)	G5EG59		-0.9196
Bm10443	WBGene00230704	A0A0J9XY58	XM_001900000.1	Brugia malayi antigen (Bm1_42865) partial mRNA	-	not significant							-0.6666
Bm10491	WBGene00230752	A0A0J9YC92	XM_001902692.1	Brugia malayi alpha-1 collagen type IX partial mRNA	-	not significant					1.67831
Bm10507	WBGene00230768	A0A0K0INH1	XM_001898340.1	Brugia malayi hypothetical protein partial mRNA	-	not significant		1.0529
Bm1051	WBGene00221312	A0A0I9N6U9	XM_001901410.1	Brugia malayi Inhibitor of Apoptosis domain containing protein partial mRNA	-	not significant				-1.51636
Bm10516	WBGene00230777	A0A0K0INI5	XM_001894973.1	Brugia malayi Cuticle collagen dpy-7 precursor partial mRNA	-	Q18345							0.613293
Bm10532	WBGene00230793	A0A0H5S9I8	XM_001901526.1	Brugia malayi hypothetical protein partial mRNA	-	not significant				-1.21305
Bm10538	WBGene00230799	A0A0K0INL4	XM_001901540.1	Brugia malayi hypothetical protein partial mRNA	-	not significant		-0.91028
Bm10539	WBGene00230800	Q8HN48	XM_001901548.1	Brugia malayi NADH dehydrogenase subunit 1, identical partial mRNA	-	not significant	6.57667	-1.531			1.28761
Bm10547	WBGene00230808	A0A0K0INM2	XM_001901579.1	Brugia malayi Conserved hypothetical protein partial mRNA	-	not significant		-0.88405
Bm10549	WBGene00230810	A0A0K0INM4	XM_001901583.1	Brugia malayi hypothetical protein partial mRNA	-	Q22799		-0.85569
Bm10580	WBGene00230841	A0A0K0INR6	CDP98773.1	Protein Bm10580 [Brugia malayi]	-	not significant							-1.19901
Bm10590	WBGene00230851	A0A0I9N669	XM_001892201.1	Brugia malayi hypothetical protein partial mRNA	-	H2KYS7							0.845943
Bm10592	WBGene00230853	A0A024MY67	CDP98828.1	Protein Bm10592 [Brugia malayi]	-	not significant					2.05949
Bm10598	WBGene00230859	A0A0I9N615	CDP98845.1	Protein Bm10598, isoform a [Brugia malayi]	-	not significant		-2.061
Bm1061	WBGene00221322	A0A0K0INV2	XM_001900916.1	Brugia malayi Conserved hypothetical protein partial mRNA	ubiquinol-cytochrome-c reductase activity (GO:0008121)	not significant		-1.3466
Bm10613	WBGene00230874	A0A0J9Y041	XM_001894003.1	Brugia malayi hypothetical protein partial mRNA	-	not significant				-1.08999			-1.10121
Bm10618	WBGene00230879	A0A0J9Y053	XM_001893991.1	Brugia malayi hypothetical protein partial mRNA	-	not significant						-1.32231
Bm1062	WBGene00221323	A0A0K0INW5	XM_001895258.1	Brugia malayi hypothetical protein partial mRNA	-	Q20327		-1.6992		1.81085
Bm1064	WBGene00221325	A0A0K0INY9	CDP90646.1	Protein Bm1064 [Brugia malayi]	-	not significant		-1.3569
Bm10653	WBGene00230914	A0A0K0IP06	XM_001894159.1	Brugia malayi Hypothetical UPF0205 protein C40H1.5 in chromosome III precursor partial mRNA	-	Q45EK1		-0.84584
Bm10661	WBGene00230922	A0A0K0IP15	XM_001896722.1	Brugia malayi hypothetical protein partial mRNA	-	not significant						1.07355	1.47365
Bm10662	WBGene00230923	A0A0K0IP16	XM_001896724.1	Brugia malayi hypothetical protein partial mRNA	-	not significant		-1.0364
Bm10680	WBGene00230941	A0A0J9XZD7	XM_001900337.1	Brugia malayi hypothetical protein partial mRNA	-	not significant		-1.312			1.38543
Bm10683	WBGene00230944	A0A0H5S9M4	XM_001900328.1	Brugia malayi hypothetical protein partial mRNA	-	not significant		-1.36
Bm10685	WBGene00230946	A0A0K0IP47	XM_001900319.1	Brugia malayi hypothetical protein partial mRNA	-	not significant				-1.32854
Bm10708	WBGene00230969	A0A0K0IP78	XM_001902826.1	Brugia malayi Zinc finger, C2H2 type family protein partial mRNA	zinc ion binding (GO:0008270)	B9ZSG9		0.71203
Bm10718	WBGene00230979	A0A0J9Y0H6	XM_001895618.1	Brugia malayi hypothetical protein partial mRNA	aspartic-type endopeptidase activity (GO:0004190)	not significant					1.25787
Bm10719	WBGene00230980	A0A0J9XZV9	CDP99288.1	Protein Bm10719 [Brugia malayi]	-	not significant		-1.8543
Bm10739	WBGene00231000	A0A0J9XZZ6	XM_001892786.1	Brugia malayi endochitinase partial mRNA	catalytic activity (GO:0003824), cation binding (GO:0043169), chitinase activity (GO:0004568), hydrolase activity	Q11174			-3.80554
Bm10740	WBGene00231001	A0A0K0IPB8	XM_001897132.1	Brugia malayi eukaryotic translation initiation factor 3 subunit partial mRNA	-	not significant		-2.8679
Bm10777	WBGene00231038	A0A0K0IPG4	XM_001892170.1	Brugia malayi hypothetical protein partial mRNA	-	H2L0M6		1.233
Bm10780	WBGene00231041	A0A0H5SPU8	XM_001895433.1	Brugia malayi Transthyretin-like family protein partial mRNA	-	O61977		-1.0452
Bm10799	WBGene00231060	A0A0H5SAC9	XM_001900638.1	Brugia malayi cutaneous T-cell lymphoma tumor antigen se70-2, putative partial mRNA	-	not significant		3.6654
Bm10816	WBGene00231077	A0A0H5SPZ0	XM_001900546.1	Brugia malayi Conserved hypothetical protein partial mRNA	protein binding (GO:0005515)	not significant					-1.38598
Bm10819	WBGene00231080	A0A0J9Y1N4	XM_001900530.1	Brugia malayi MFP3 partial mRNA	-	Q23057					1.2042
Bm10823	WBGene00231084	A0A0H5SAN8	XM_001902891.1	Brugia malayi hypothetical protein partial mRNA	-	not significant		-1.7759
Bm1083	WBGene00221344	A0A0K0IPN7	XM_001895504.1	Brugia malayi hypothetical protein partial mRNA	-	not significant		-2.6987
Bm10841	WBGene00231102	A0A0K0IPP8	XM_001900459.1	Brugia malayi hypothetical protein partial mRNA	-	not significant		5.3783
Bm10842	WBGene00231103	A0A0H5SQ08	XM_001900457.1	Brugia malayi hypothetical protein partial mRNA	-	Q22145							-1.32719
Bm10844	WBGene00231105	A0A0K0IPQ3	XM_001900450.1	Brugia malayi hypothetical protein partial mRNA	-	not significant				-1.26239			-1.32595
Bm10846	WBGene00231107	A0A0J9Y1M5	XM_001902405.1	Brugia malayi hypothetical protein partial mRNA	-	not significant		-1.1125
Bm10857	WBGene00231118	A0A0H5SC56	XM_001900396.1	Brugia malayi Glutathione S-transferase, N-terminal domain containing protein partial mRNA	glutathione transferase activity (GO:0004364), protein binding (GO:0005515)	O45352		0.94174					0.821255
Bm10858	WBGene00231119	A0A0K0IPS3	XM_001900394.1	Brugia malayi Conserved hypothetical protein partial mRNA	-	not significant	1.95893
Bm1088	WBGene00221349	A0A0K0IPU9	CDQ03204.1	Protein Bm1088 [Brugia malayi]	-	not significant		-2.5972
Bm10903	WBGene00231164	A0A0K0IPY0	CDQ00357.1	Protein Bm10903, isoform a [Brugia malayi]	-	not significant		-1.7756
Bm10908	WBGene00231169	A0A0K0IPY5	XM_001892681.1	Brugia malayi hypothetical protein partial mRNA	-	not significant		-1.2564			1.27959
Bm10927	WBGene00231188	A0A0K0IQ12	XM_001899567.1	Brugia malayi hypothetical protein partial mRNA	-	not significant		0.87167
Bm10933	WBGene00231194	A0A0H5SBN7	XM_001899550.1	Brugia malayi hypothetical protein partial mRNA	-	not significant							1.00027
Bm10963	WBGene00231224	A0A0J9Y237	XM_001899460.1	Brugia malayi hypothetical protein partial mRNA	-	not significant		-5.3415
Bm10969	WBGene00231230	A0A0K0IQ59	XM_001899440.1	Brugia malayi 40S ribosomal protein S2 partial mRNA	RNA binding (GO:0003723), RNA binding (GO:0003723), structural constituent of ribosome (GO:0003735)	P51403		-1.0468
Bm1097	WBGene00221358	A0A0K0IQ71	XM_001894538.1	Brugia malayi hypothetical protein partial mRNA	-	not significant		-1.0073
Bm11019	WBGene00231280	A0A0K0IQB9	XM_001897790.1	Brugia malayi Major Facilitator Superfamily protein partial mRNA	-	H2KYF2		-2.6426
Bm11022	WBGene00231283	A0A0H5SCI8	XM_001898376.1	Brugia malayi hypothetical protein partial mRNA	-	not significant		-1.7707			2.14066
Bm11024	WBGene00231285	A0A0J9Y2K5	XM_001898379.1	Brugia malayi collagen col-34 partial mRNA	structural constituent of cuticle (GO:0042302)	P34687						-0.837465	-1.19903
Bm11033	WBGene00231294	A0A0K0IQD4	CDQ01064.1	Protein Bm11033, isoform c [Brugia malayi]	ATP binding (GO:0005524), protein kinase activity (GO:0004672), ATP binding (GO:0005524), protein serine/threonine kinase activity (GO:0004674), transferase activity	Q22033		-2.0868
Bm11045	WBGene00231306	A0A0K0IQE8	CDQ04026.1	Protein Bm11045, isoform b [Brugia malayi]	-	O45380				-1.79496
Bm11058	WBGene00231319	A0A0K0IQH3	XM_001896530.1	Brugia malayi hypothetical protein partial mRNA	-	not significant						-1.08668
Bm11072	WBGene00231333	A0A0K0IQI9	XM_001902365.1	Brugia malayi hypothetical protein partial mRNA	-	not significant						-1.53217
Bm11075	WBGene00231336	A0A0K0IQJ2	XM_001896587.1	Brugia malayi hypothetical protein partial mRNA	-	not significant		-3.4804
Bm11079	WBGene00231340	A0A0K0IQJ7	XM_001896597.1	Brugia malayi pyruvate dehydrogenase E1 component alpha subunit, mitochondrial partial mRNA	oxidoreductase activity	P52899					2.57907
Bm11095	WBGene00231356	A0A0K0IQL5	XM_001894079.1	Brugia malayi Cuticle collagen C09G5.5 partial mRNA	structural constituent of cuticle (GO:0042302)	Q86S35						-1.28819
Bm11127	WBGene00231388	A0A0K0IQQ3	XM_001901961.1	Brugia malayi hypothetical protein partial mRNA	-	not significant						-1.70419	-1.6499
Bm11145	WBGene00231406	A0A0K0IQS4	XM_001901210.1	Brugia malayi Inositol-1 partial mRNA	inositol or phosphatidylinositol phosphatase activity (GO:0004437)	Q19420		-4.4786
Bm11205	WBGene00231466	A0A0J9YCG6	XM_001899712.1	Brugia malayi hypothetical protein partial mRNA	protein binding (GO:0005515)	B3GWB1		4.1609			5.71466
Bm11304	WBGene00231565	A0A0J9YCJ0	XM_001892411.1	Brugia malayi KH domain containing protein partial mRNA	RNA binding (GO:0003723)	Q2XMZ9						-5.8962
Bm11338	WBGene00231599	A0A0J9YDE5	XM_001891649.1	Brugia malayi Cuticle collagen 14 partial mRNA	structural constituent of cuticle (GO:0042302)	B2MZB1					1.62869
Bm11427	WBGene00231688	A0A0H5SDH9	XM_001895032.1	Brugia malayi hypothetical protein partial mRNA	-	B7FAR9		6.6093
Bm1149	WBGene00221410	A0A0J9Y719	XM_001894414.1	Brugia malayi hypothetical protein partial mRNA	-	not significant		-4.0449
Bm11536	WBGene00231797	A0A0K0IS12	CDQ07273.1	Protein Bm11536 [Brugia malayi]	-	not significant				-2.31143
Bm11546	WBGene00231807	A0A0J9YEF6	CDQ07283.1	Protein Bm11546 [Brugia malayi]	-	not significant		-5.2849
Bm11561	DEAD GENE							-7.9088
Bm11619	WBGene00231880	A0A0J9YAD1	XM_001902293.1	Brugia malayi hypothetical protein partial mRNA	-	not significant						1.83785
Bm1177	WBGene00221438	A0A0J9XNS6	XM_001895951.1	Brugia malayi DB module family protein partial mRNA	-	Q86LS4					1.32962
Bm1192	WBGene00221453	A0A0J9Y797	CDQ03509.1	Protein Bm1192 [Brugia malayi]	-	not significant					5.28928
Bm11969	WBGene00232230	A0A0H5SDR0	XM_001900332.1	Brugia malayi adipocyte-specific protein 4 partial mRNA	-	Q23382	-5.99453
Bm1201	WBGene00221462	A0A0J9XP36	CDP92575.1	Protein Bm1201 [Brugia malayi]	-	not significant						-1.17816
Bm12071	WBGene00232332	A0A0K0ITH6	XM_001894179.1	Brugia malayi RNA binding protein partial mRNA	nucleic acid binding (GO:0003676), nucleotide binding (GO:0000166)	not significant						5.52086
Bm12073	WBGene00232334	A0A0J9YEA3	XM_001896531.1	Brugia malayi hypothetical protein partial mRNA	-	not significant	3.47933
Bm12118	WBGene00232379	A0A0H5BRX4	XM_001894547.1	Brugia malayi hypothetical protein partial mRNA	-	not significant		-4.9813
Bm12162	WBGene00232423	A0A0J9YF71	XM_001892516.1	Brugia malayi SNARE domain containing protein partial mRNA	SNAP receptor activity (GO:0005484), protein binding (GO:0005515)	Q9TY08		5.7876
Bm12241	WBGene00232502	A0A0K0IU23	XM_001895991.1	Brugia malayi Ubiquitin carboxyl-terminal hydrolase family protein partial mRNA	ubiquitin thiolesterase activity (GO:0004221)	I2HA92	-2.81262
Bm1229	WBGene00221490	A0A0J9XRN5	CDP93644.1	Protein Bm1229 [Brugia malayi]	-	not significant		-2.2167
Bm12304	WBGene00232565	A0A0K0IU90	XM_001896444.1	Brugia malayi cyclophilin-type peptidyl-prolyl cis-trans isomerase-1, Bmcyp-1 fragment partial mRNA	-	not significant			-6.42346
Bm12331	WBGene00232592	A0A0J9YFL5	XM_001892004.1	Brugia malayi Hypothetical 45.4 kDa protein in thiaminase I 5'region partial mRNA	phosphoglycolate phosphatase activity (GO:0008967), catalytic activity (GO:0003824)	O01926							6.12751
Bm12347	WBGene00232608	A0A0K0IUE0	XM_001892543.1	Brugia malayi hypothetical protein partial mRNA	-	not significant		6.0253
Bm12387	WBGene00232648	A0A0J9YFP9	CDQ08053.1	Protein Bm12387 [Brugia malayi]	GTP binding (GO:0005525)	not significant				3.83113
Bm12421	WBGene00232682	A0A0K0IUL5	XM_001892736.1	Brugia malayi WD-repeat protein BING4 partial mRNA	-	Q19873					5.14763
Bm1249	WBGene00221510	A0A0K0IUU3	XM_001897840.1	Brugia malayi Cuticle collagen dpy-7 precursor partial mRNA	protein binding (GO:0005515)	not significant					3.09962
Bm12531	WBGene00232792	A0A0J9YF29	XM_001893388.1	Brugia malayi RIKEN cDNA 4930579A11 partial mRNA	-	not significant	6.01404	-5.8115
Bm1269	WBGene00221530	A0A0K0IVH9	CDP94680.1	Protein Bm1269, isoform a [Brugia malayi]	-	not significant		-1.2709			1.52101
Bm12725	WBGene00232986	A0A0K0IVK6	XM_001898442.1	Brugia malayi E1-E2 ATPase family protein partial mRNA	ATP binding (GO:0005524), ATPase activity, ATP binding (GO:0005524), nucleotide binding (GO:0000166), metal ion binding (GO:0046872)	F5GUA7			-3.70732
Bm12777	DEAD GENE												1.81546
Bm12791	WBGene00233052	A0A0J9Y4V7	XM_001893889.1	Brugia malayi hypothetical protein partial mRNA	-	not significant		-1.284
Bm12803	WBGene00233064	Q75PZ5	AB163417.1	Brugia malayi mRNA for cahepsin L-like cysteine protease, complete cds	cysteine-type peptidase activity (GO:0008234), cysteine-type endopeptidase activity (GO:0004197)	O45734		1.1513				-0.924894
Bm12834	WBGene00233095	A0A0I9R3F5	XM_001900999.1	Brugia malayi hypothetical protein partial mRNA	-	not significant						-0.826215
Bm12835	WBGene00233096	A0A0I9NBT5	XM_001901012.1	Brugia malayi Growth-Arrest-Specific Protein 2 Domain containing protein partial mRNA	calcium ion binding (GO:0005509), protein binding (GO:0005515)	G5EFM4				-1.67936
Bm12851	WBGene00233112	A0A0J9Y4J9	XM_001901056.1	Brugia malayi zgc:64154 partial mRNA	-	not significant		-1.0286
Bm1286	WBGene00221547	A0A0J9XT95	CDP95033.1	Protein Bm1286 [Brugia malayi]	-	not significant			-3.94061
Bm12919	WBGene00233180	A0A0K0IWA4	XM_001901295.1	Brugia malayi hypothetical protein partial mRNA	-	not significant							-1.0332
Bm12921	WBGene00233182	A0A0I9NC05	XM_001901311.1	Brugia malayi Myosin VI partial mRNA	-	not significant		-1.1173
Bm12922	WBGene00233183	A0A0K0IWA6	XM_001901312.1	Brugia malayi DNA excision repair protein ERCC-6 partial mRNA	DNA binding (GO:0003677), ATP binding (GO:0005524), nucleic acid binding (GO:0003676), helicase activity (GO:0004386)	not significant							-1.08347
Bm12936	WBGene00233197	A0A0K0IWB9	XM_001901338.1	Brugia malayi SFA-1 partial mRNA	-	not significant		-0.94883
Bm12973	WBGene00233234	A0A0I9R3G7	XM_001895904.1	Brugia malayi Dual specificity phosphatase, catalytic domain containing protein partial mRNA	phosphatase activity (GO:0016791), protein tyrosine/serine/threonine phosphatase activity (GO:0008138), protein tyrosine phosphatase activity (GO:0004725)	Q93592		-0.87866
Bm12974	WBGene00233235	A0A0K0IWG0	XM_001892877.1	Brugia malayi hypothetical protein partial mRNA	-	not significant							-1.06148
Bm12997	WBGene00233258	A0A0K0IWJ5	XM_001900887.1	Brugia malayi hypothetical protein partial mRNA	protein binding (GO:0005515), zinc ion binding (GO:0008270)	not significant					1.17382
Bm13018	WBGene00233279	A0A0J9YGC5	CDQ08432.1	Protein BM-CEH-33, isoform a [Brugia malayi]	-	Q94166		3.4334
Bm13022	WBGene00233283	A0A0J9YBL2	CDQ06504.1	Protein Bm13022 [Brugia malayi]	-	not significant					2.68529
Bm13121	WBGene00233382	A0A0J9XX73	CDP97047.1	Protein Bm13121 [Brugia malayi]	-	not significant		-1.9272
Bm13153	WBGene00233414	A0A0K0IX10	XM_001900292.1	Brugia malayi Senescence-associated protein partial mRNA	-	not significant		-2.6138
Bm13166	WBGene00233427	A0A0K0IX21	CDP99947.1	Protein Bm13166 [Brugia malayi]	-	not significant		-1.3765
Bm13236	WBGene00233497	A0A0K0IX78	CDQ02916.1	Protein Bm13236 [Brugia malayi]	-	not significant					1.59051
Bm13260	WBGene00233521	A0A0K0IXA4	XM_001897509.1	Brugia malayi hypothetical protein partial mRNA	-	not significant				2.49862	2.11024
Bm13281	WBGene00233542	A0A0J9XYI3	CDP97803.1	Protein Bm13281, isoform a [Brugia malayi]	-	not significant	3.79466
Bm1329	WBGene00221590	A0A0J9XVC9	CDP96027.1	Protein Bm1329, isoform a [Brugia malayi]	-	not significant						-1.47381
Bm13368	DEAD GENE									-5.2559
Bm13393	WBGene00233654	A0A0J9Y824	XM_001892658.1	Brugia malayi hypothetical protein partial mRNA	-	not significant		-1.4691
Bm13416	WBGene00233677	A0A0K0IXS0	CDP93988.1	Protein Bm13416 [Brugia malayi]	-	not significant		-1.5236			1.80052
Bm13432	WBGene00233693	A0A0J9XSB4	CDP94611.1	Protein Bm13432 [Brugia malayi]	-	not significant					2.28013
Bm13457	WBGene00233718	A0A0K0IXW1	CDP95759.1	Protein Bm13457 [Brugia malayi]	-	not significant		-5.3831
Bm13531	WBGene00233792	A0A0J9XZP3	CDP99254.1	Protein Bm13531 [Brugia malayi]	-	not significant		-0.97368
Bm13549	WBGene00233810	A0A0J9Y1K1	XM_001899594.1	Brugia malayi Peptidase family M3 containing protein partial mRNA	-	not significant	1.59465	-1.2952
Bm13579	WBGene00233840	A0A0J9YGG3	CDQ08474.1	Protein Bm13579 [Brugia malayi]	-	not significant		-2.5693
Bm1361	WBGene00221622	A0A0K0IYB1	CDP96876.1	Protein Bm1361, isoform b [Brugia malayi]	-	not significant		-1.8697
Bm13650	WBGene00233911	A0A0H5S3Y0	XM_001892914.1	Brugia malayi 60S ribosomal protein L39 partial mRNA	structural constituent of ribosome (GO:0003735)	P52814					1.14578
Bm13662	WBGene00233923	A0A0H5SL79	XM_001901744.1	Brugia malayi Heat shock 70 kDa protein F, mitochondrial precursor partial mRNA	ATP binding (GO:0005524), ATP binding (GO:0005524), unfolded protein binding (GO:0051082)	P11141		1.0234
Bm13676	WBGene00233937	A0A0K0IYJ0	XM_001894675.1	Brugia malayi proteasome subunit alpha type 3 partial mRNA	endopeptidase activity (GO:0004175), threonine-type endopeptidase activity (GO:0004298)	Q09583		0.79418
Bm13699	WBGene00233960	A0A0K0IYM	XM_001896441.1	Brugia malayi ATP-dependent RNA helicase T26G10.1 in chromosome III partial mRNA	nucleic acid binding (GO:0003676), ATP binding (GO:0005524), ATP-dependent helicase activity (GO:0008026), nucleic acid binding (GO:0003676), helicase activity (GO:0004386)	U4PBH1		0.82691
Bm13711	WBGene00233972	A0A0K0IYP7	XM_001898056.1	Brugia malayi hypothetical protein partial mRNA	ATP binding (GO:0005524), protein kinase activity (GO:0004672), ATP binding (GO:0005524), protein serine/threonine kinase activity (GO:0004674), transferase activity	not significant				-1.52483
Bm13720	WBGene00233981	A0A0J9XW26	XM_001901974.1	Brugia malayi 60S ribosomal protein L37a partial mRNA	structural constituent of ribosome (GO:0003735)	Q9U2A8		-1.1443
Bm13752	WBGene00234013	A0A0I9N426	XM_001902127.1	Brugia malayi glutamine synthetase partial mRNA	catalytic activity (GO:0003824), glutamate-ammonia ligase activity (GO:0004356)	P34497							-1.06908
Bm13757	WBGene00234018	A0A0K0IYW3	XM_001899945.1	Brugia malayi 26S protease regulatory subunit 7, putative (Bm1_42585) partial mRNA	hydrolase activity (GO:0016787), ATP binding (GO:0005524), nucleotide binding (GO:0000166), nucleoside-triphosphatase activity (GO:0017111)	Q18787							0.613136
Bm13785	WBGene00234046	A0A0K0IYZ6	XM_001895124.1	Brugia malayi ATP-binding cassette, sub-family F, member 2, putative partial mRNA	ATP binding (GO:0005524), ATPase activity (GO:0016887), nucleotide binding (GO:0000166), nucleoside-triphosphatase activity (GO:0017111)	G5EFG4		0.79533
Bm13786	WBGene00234047	A0A0J9XPC3	XM_001900081.1	Brugia malayi SMC proteins Flexible Hinge Domain containing protein partial mRNA	ATP binding (GO:0005524), protein binding (GO:0005515), ATP binding (GO:0005524)	not significant							-1.14741
Bm13793	WBGene00234054	A0A0K0IZ07	XM_001896741.1	Brugia malayi insulin-degrading enzyme partial mRNA	catalytic activity (GO:0003824), metal ion binding (GO:0046872), metalloendopeptidase activity (GO:0004222), zinc ion binding (GO:0008270)	Q8MXK1				-1.31955
Bm13795	WBGene00234056	A0A0K0IZ09	XM_001899702.1	Brugia malayi SMC proteins Flexible Hinge Domain containing protein partial mRNA	ATP binding (GO:0005524), protein binding (GO:0005515), ATP binding (GO:0005524)	B2FDA8							-0.969052
Bm13800	WBGene00234061	A0A0H5SF97	XM_001893001.1	Brugia malayi SMC family, C-terminal domain containing protein partial mRNA	ATP binding (GO:0005524), protein binding (GO:0005515), ATP binding (GO:0005524)	not significant							-1.40182
Bm13808	WBGene00234069	A0A0K0IZ33	XM_001899765.1	Brugia malayi hypothetical protin, conserved partial mRNA	-	O45241		-0.8999
Bm13854	WBGene00234115	A0A0K0IZA1	XM_001901322.1	Brugia malayi GTP-binding protein W08E3.3 partial mRNA	GTP binding (GO:0005525), GTP binding (GO:0005525)	P91917		0.86587
Bm13877	WBGene00234138	A0A0K0IZD2	XM_001898469.1	Brugia malayi proliferating cell nuclear antigen (PCNA), putative (Bm1_35280) partial mRNA	DNA binding (GO:0003677), DNA polymerase processivity factor activity (GO:0030337)	O02115						-1.32409
Bm13898	WBGene00234159	A0A0K0IZF4	XM_001892425.1	Brugia malayi 60S ribosomal protein L27a partial mRNA	structural constituent of ribosome (GO:0003735)	not significant					1.14846
Bm13899	WBGene00234160	A0A0K0IZF5	XM_001894185.1	Brugia malayi DAD family protein partial mRNA	-	P52872		-0.90168
Bm13909	WBGene00234170	A0A0K0IZG6	XM_001894627.1	Brugia malayi small nuclear ribonucleoprotein E partial mRNA	-	Q9XTU6		-0.9262
Bm13912	WBGene00234173	A0A0I9N7Z1	XM_001893796.1	Brugia malayi small nuclear ribonucleoprotein G partial mRNA	-	Q9N4G9		-1.0327
Bm13913	WBGene00234174	A0A0J9XPL7	XM_001897711.1	Brugia malayi U6 snRNA-associated Sm-like protein LSm7, putative partial mRNA	-	Q23543		-0.96295
Bm13934	WBGene00234195	A0A0J9Y5G2	XM_001901403.1	Brugia malayi 5'-3' exoribonuclease 2 partial mRNA	nucleic acid binding (GO:0003676), exonuclease activity (GO:0004527)	Q9U299		1.2216
Bm13943	WBGene00234204	A0A0K0IZM0	XM_001899013.1	Brugia malayi protein F32E10.1 partial mRNA	protein binding (GO:0005515)	Q19974							-0.928293
Bm13959	WBGene00234220	A0A0K0IZP4	XM_001896926.1	Brugia malayi NMD3 family protein partial mRNA	-	Q22792							0.714872
Bm14000	WBGene00234261	A0A0J9YAX1	XM_001892634.1	Brugia malayi hyperosmotic protein 21 partial mRNA	protein binding (GO:0005515), zinc ion binding (GO:0008270)	Q23457		-0.74574
Bm14037	WBGene00234298	A0A0J9XY75	XM_001900026.1	Brugia malayi MGC89796 protein (Bm1_42995) partial mRNA	RNA binding (GO:0003723)	O18216		0.86474
Bm1404	WBGene00221665	A0A0K0J020	CDP97729.1	Protein Bm1404, isoform a [Brugia malayi]	-	not significant		-2.0897
Bm14040	WBGene00234301	A0A0H5S485	XM_001892236.1	Brugia malayi VPS28 protein homolog partial mRNA	-	Q9NA26		0.99564
Bm14042	WBGene00234303	A0A0K0J023	XM_001896983.1	Brugia malayi 40S ribosomal protein S5 partial mRNA	RNA binding (GO:0003723), structural constituent of ribosome (GO:0003735)	P49041					1.21195
Bm14049	WBGene00234310	A0A0J9Y8F8	XM_001893418.1	Brugia malayi 40S ribosomal protein S7 partial mRNA	structural constituent of ribosome (GO:0003735)	Q23312							0.760362
Bm14056	WBGene00234317	A0A0K0J039	XM_001896813.1	Brugia malayi DNA-directed RNA polymerases I, II, and III 17.1 kDa polypeptide partial mRNA	-	Q19826		-1.4115
Bm14059	WBGene00234320	A0A0J9XLT0	XM_001902499.1	Brugia malayi 40S ribosomal protein S12 partial mRNA	structural constituent of ribosome (GO:0003735)	P49196					1.23703
Bm14067	WBGene00234328	A0A0I9N6B0	XM_001896125.1	Brugia malayi U6 snRNA-associated Sm-like protein LSm2, putative partial mRNA	-	P92022		-1.11
Bm14070	WBGene00234331	A0A0K0J060	XM_001897270.1	Brugia malayi Protein transport protein SEC61 beta subunit, putative partial mRNA	-	Q95XS2					1.23726
Bm14074	WBGene00234335	A0A0J9XYB5	XM_001894571.1	Brugia malayi 60S ribosomal protein L37-A partial mRNA	structural constituent of ribosome (GO:0003735)	O62388					1.3477
Bm14076	WBGene00234337	A0A0K0J064	XM_001895133.1	Brugia malayi Mitochondrial import inner membrane translocase subunit TIM10 partial mRNA	-	Q9Y0V6		-1.1357
Bm14077	WBGene00234338	A0A0K0J065	XM_001895982.1	Brugia malayi hypothetical protein partial mRNA	-	P34659		-0.94757
Bm14080	WBGene00234341	A0A0H5S0N8	XM_001892495.1	Brugia malayi Protein transport protein SEC61 gamma subunit, putative partial mRNA	P-P-bond-hydrolysis-driven protein transmembrane transporter activity (GO:0015450)	Q19967		-1.5067			1.2854
Bm14082	WBGene00234343	A0A0K0J071	XM_001895129.1	Brugia malayi 40S ribosomal protein S28 partial mRNA	structural constituent of ribosome (GO:0003735)	Q95Y04		-1.2639			1.21779
Bm14084	WBGene00234345	A0A0J9Y5U6	XM_001902777.1	Brugia malayi 40S ribosomal protein S29 partial mRNA	structural constituent of ribosome (GO:0003735)	P90983		-1.2969			1.15608
Bm14089	WBGene00234350	A0A0H5S4Y4	XM_001892239.1	Brugia malayi hypothetical protein partial mRNA	RNA binding (GO:0003723)	O01513		-0.89085
Bm14092	WBGene00234353	A0A0K0J084	CDP90741.1	Protein Bm14092 [Brugia malayi]	-	not significant						2.08054
Bm14154	WBGene00234415	A0A0J9XQ81	CDP93053.1	Protein Bm14154 [Brugia malayi]	-	not significant		-2.7747
Bm14157	WBGene00234418	A0A0J9XQZ2	CDP93204.1	Protein Bm14157 [Brugia malayi]	-	not significant		-3.2777
Bm14185/ Bm5113	WBGene00225374	A0A0K0J0H	XM_001899081.1	Brugia malayi Asparagine synthase family protein partial mRNA	asparagine synthase (glutamine-hydrolyzing) activity (GO:0004066)	Q21555		5.0473
Bm14205	WBGene00234466	A0A0H5S800	XM_001901709.1	Brugia malayi hypothetical protein partial mRNA	-	not significant					1.30272
Bm14233	WBGene00234494	A0A0J9XXJ8	CDP97457.1	Protein Bm14233 [Brugia malayi]	-	not significant		5.5566
Bm14259	WBGene00234520	A0A0J9XZV4	XM_001902801.1	Brugia malayi Degenerin-like protein ZK770.1 in chromosome I, putative partial mRNA	sodium channel activity (GO:0005272)	not significant		-1.6181
Bm14306	WBGene00234567	A0A0J9Y8H6	XM_001897317.1	Brugia malayi Ground-like domain containing protein partial mRNA	-	not significant							1.79607
Bm14317	WBGene00234578	A0A0K0J0U2	CDQ08535.1	Protein Bm14317 [Brugia malayi]	-	not significant		6.3855
Bm14326	WBGene00234587	A0A0J9YGP2	CDQ08544.1	Protein Bm14326 [Brugia malayi]	-	not significant						-5.33823	-5.36688
Bm14343	WBGene00234604	A0A0K0J0X2	XM_001895503.1	Brugia malayi hypothetical protein partial mRNA	-	not significant		-5.2849
Bm14360	WBGene00234621	A0A0J9Y584	CDQ02069.1	Protein Bm14360 [Brugia malayi]	-	not significant					1.44916
Bm1437	WBGene00221698	A0A0J9XZ99	XM_001901540.1	Brugia malayi hypothetical protein partial mRNA	-	not significant	6.01404
Bm14396	PSEUDOGENE							-3.5577
Bm14429	WBGene00234690	A0A0K0J145	CDQ00490.1	Protein Bm14429 [Brugia malayi]	-	not significant							1.20972
Bm14496	WBGene00234757	A0A0K0J1A0	CDQ03050.1	Protein Bm14496 [Brugia malayi]	-	not significant		-0.88869
Bm14624	tRNA-Lys										1.75712
Bm14666	tRNA-Ile										1.58616
Bm14669	WBGene00235004	A0A0K0J1C2	XM_001897810.1	Brugia malayi anaphase promoting complex subunit 13 partial mRNA	-	not significant		6.6544
Bm14679	WBGene00235014	A8ND13	XM_001891575.1	Brugia malayi hypothetical protein partial mRNA	structural constituent of ribosome (GO:0003735)	not significant		-1.0603			1.14627
Bm14699	WBGene00235034	A0A0K0J1G3	CDP95774.1	Protein Bm14699 [Brugia malayi]	-	not significant		-1.2591
Bm14712	WBGene00235047	A0A0J9Y8D7	XM_001902609.1	Brugia malayi Nematode cuticle collagen N-terminal domain containing protein partial mRNA	structural constituent of cuticle (GO:0042302)	Q19218		-1.2041
Bm14726	WBGene00235061	A1BQ66	XM_001894762.1	Brugia malayi 60S ribosomal protein L36 partial mRNA	structural constituent of ribosome (GO:0003735)	P49181		-1.3344			1.27688
Bm14732	WBGene00235067	A0A0K0J1K2	XM_001895230.1	Brugia malayi acyl carrier protein, mitochondrial precursor , putative partial mRNA	acyl carrier activity (GO:0000036), cofactor binding (GO:0048037), phosphopantetheine binding (GO:0031177)	Q9U241		-0.9542
Bm14739	WBGene00235074	A0A0J9XNX9	CDP92005.1	Protein Bm14739 [Brugia malayi]	protein kinase activity (GO:0004672), protein kinase activity (GO:0004672), ATP binding (GO:0005524), transferase activity	not significant					1.35705	-1.367
Bm14765	WBGene00234950	A0A0J9XVU3	XM_001901831.1	Brugia malayi BRM protein partial mRNA	ATP binding (GO:0005524), hydrolase activity, DNA binding (GO:0003677), ATP binding (GO:0005524), nucleic acid binding (GO:0003676), helicase activity (GO:0004386), protein binding (GO:0005515)	G5EF53							-0.885016
Bm14776	WBGene00234961	A0A0K0J1P7	XM_001895946.1	Brugia malayi probable spectrin beta chain partial mRNA	protein binding (GO:0005515)	G5EBH3				-1.49509			-0.884503
Bm14778	WBGene00234963	A0A0J9Y0Q8	XM_001900647.1	Brugia malayi TPR Domain containing protein partial mRNA	binding (GO:0005488), protein binding (GO:0005515)	G5EE04		1.0069
Bm14791	WBGene00234976	A0A0J9Y2F3	XM_001899279.1	Brugia malayi hydrolase, carbon-nitrogen family protein partial mRNA	hydrolase activity, catalytic activity (GO:0003824)	O76463							0.743892
Bm14802	WBGene00234987	A0A0K0J1S0	AF036588.1	Brugia malayi small subunit ribosomal RNA gene, partial sequence	-	not significant					1.76373		1.13254
Bm14807	WBGene00234992	A0A0K0J1S5	XM_001897430.1	Brugia malayi hypothetical protein partial mRNA	-	not significant		-0.99274
Bm14813/Bm12997	WBGene00233258	A0A0K0IWJ5	XM_001900887.1	Brugia malayi hypothetical protein partial mRNA	protein binding (GO:0005515), zinc ion binding (GO:0008270)	not significant					1.18705
Bm14814	WBGene00234999	A0A0J9Y0Y8	XM_001896027.1	Brugia malayi NOP seven associated protein 1 partial mRNA	protein binding (GO:0005515)	O45757		1.151
Bm1496	WBGene00221757	A0A0J9Y2E8	CDQ00449.1	Protein Bm1496 [Brugia malayi]	-	not significant	-1.64165						1.56632
Bm1507	WBGene00221768	A0A0K0J1X7	CDQ00780.1	Protein Bm1507 [Brugia malayi]	-	not significant		-1.2506
Bm1522	WBGene00221783	A0A0H5SBZ6	CDQ01096.1	Protein Bm1522, isoform a [Brugia malayi]	-	not significant		-1.5454
Bm1524	WBGene00221785	A0A0K0J1Z5	XM_001897315.1	Brugia malayi hypothetical protein partial mRNA	-	not significant	-2.55254
Bm1543	WBGene00221804	A0A0J9Y861	XM_001895593.1	Brugia malayi Lectin C-type domain containing protein partial mRNA	-	not significant						5.87948
Bm1572	WBGene00221833	A0A0K0J255	CDQ04080.1	Protein Bm1572, partial [Brugia malayi]	-	not significant			-3.55781
Bm1585	WBGene00221846	A0A0J9Y8W7	XM_001897503.1	Brugia malayi hypothetical protein partial mRNA	-	not significant					-4.96691
Bm16	WBGene00220277	A0A0K0J284	XM_001895425.1	Brugia malayi hypothetical protein partial mRNA	-	not significant		-1.7343
Bm1621	WBGene00221882	A0A0J9Y4F4	CDQ02060.1	Protein Bm1621 [Brugia malayi]	-	not significant					3.1578
Bm164	WBGene00220425	A8NCU0	XM_001897154.1	Brugia malayi rRNA promoter binding protein partial mRNA	-	not significant					1.27738		0.891765
Bm1643	WBGene00221904	A0A0K0J2C5	CDQ02605.1	Protein Bm1643 [Brugia malayi]	motor activity (GO:0003774), ATP binding (GO:0005524)	Q9TZI9		-5.6825
Bm1692	WBGene00221953	A0A0H5S8S4	XM_001901533.1	Brugia malayi Appr-1-p processing enzyme family protein partial mRNA	-	Q17432		-0.81229
Bm1695	WBGene00221956	A0A0K0J2N7	XM_001896675.1	Brugia malayi DnaJ domain containing protein partial mRNA	heat shock protein binding (GO:0031072), unfolded protein binding (GO:0051082)	Q17438		1.3424
Bm1696	WBGene00221957	A0A0H5SB31	XM_001893182.1	Brugia malayi hypothetical protein partial mRNA	-	Q17439		1.3344
Bm1701	WBGene00221962	A0A0J9XZ88	XM_001898358.1	Brugia malayi 6-pyruvoyl tetrahydropterin synthase partial mRNA	6-pyruvoyltetrahydropterin synthase activity (GO:0003874), 6-pyruvoyltetrahydropterin synthase activity (GO:0003874), metal ion binding (GO:0046872)	O02058						-1.56293
Bm1702	WBGene00221963	A0A0H5SCW0	XM_001897469.1	Brugia malayi SNF2 family N-terminal domain containing protein partial mRNA	DNA binding (GO:0003677), ATP binding (GO:0005524), nucleic acid binding (GO:0003676), helicase activity (GO:0004386)	Q9U7E0							-1.21552
Bm1719	WBGene00221980	A0A0K0J2S3	CDP92556.1	Protein Bm1719, partial [Brugia malayi]	-	not significant		1.2562
Bm1726	WBGene00221987	A0A024N883	XM_001901246.1	Brugia malayi Myb-like DNA-binding domain containing protein partial mRNA	-	not significant		-1.9644
Bm1735	WBGene00221996	A0A0K0J2U5	XM_001900669.1	Brugia malayi Protein kinase domain containing protein partial mRNA	ATP binding (GO:0005524), protein kinase activity (GO:0004672), ATP binding (GO:0005524), protein serine/threonine kinase activity (GO:0004674), transferase activity	P46551		0.98043
Bm1748	WBGene00222009	A0A0J9Y0N6	XM_001900611.1	Brugia malayi Conserved hypothetical protein partial mRNA	-	P34263		0.94908
Bm1754	WBGene00222015	A0A0H5S1W5	XM_001893498.1	Brugia malayi MSF1-like conserved region family protein partial mRNA	-	Q17476		-1.3656
Bm1765	WBGene00222026	A0A0J9Y0M1	XM_001900743.1	Brugia malayi 60S ribosomal protein L23 partial mRNA	structural constituent of ribosome (GO:0003735)	P48158					1.33806
Bm1768	WBGene00222029	A0A0K0J2Z9	XM_001901734.1	Brugia malayi 1-phosphatidylinositol-4,5-bisphosphate phosphodiesterase beta 4 partial mRNA	phosphoric diester hydrolase activity (GO:0008081), calcium ion binding (GO:0005509), phosphatidylinositol phospholipase C activity (GO:0004435), phospholipase C activity (GO:0004629), protein binding (GO:0005515)	G5EBH0							-0.891115
Bm1775	WBGene00222036	A0A0J9XR28	XM_001897440.1	Brugia malayi Histidine acid phosphatase family protein partial mRNA	acid phosphatase activity (GO:0003993)	Q10944		1.3282
Bm1797	WBGene00222058	A0A0K0J355	AF104016.1	Brugia malayi transforming growth factor b homolog (tgh-2) mRNA, complete cds	growth factor activity (GO:0008083)	P92172					1.24333
Bm1808	WBGene00222069	A0A0H5S9S0	XM_001899893.1	Brugia malayi hypothetical protein (Bm1_42320) partial mRNA	-	P90988							-0.960121
Bm1813	WBGene00222074	A0A0H5SJV7	XM_001895614.1	Brugia malayi TPR Domain containing protein partial mRNA	binding (GO:0005488), protein binding (GO:0005515)	Q03560							-1.38133
Bm183	WBGene00220444	A0A0H5SET5	XM_001897634.1	Brugia malayi hypothetical protein partial mRNA	-	not significant		5.1052
Bm1844	WBGene00222105	A0A0H5S2P4	XM_001895246.1	Brugia malayi 60S ribosomal protein L29 partial mRNA	structural constituent of ribosome (GO:0003735)	O45226		-1.3797			1.32687
Bm186	DEAD GENE	A0A0K0J3E4			-	not significant	3.52122				1.60728
Bm1872	WBGene00222133	A0A0K0J3G2	XM_001893760.1	Brugia malayi Hypothetical 24.1 kDa protein C01C10.2 in chromosome X partial mRNA	-	Q6AHQ9		-1.0791
Bm1874	WBGene00222135	A0A0H5S3A9	XM_001896992.1	Brugia malayi RNA binding protein partial mRNA	-	Q9NGJ7							0.852556
Bm1883	WBGene00222144	A0A0I9N6S8	CDQ02512.1	Protein Bm1883, isoform b [Brugia malayi]	zinc ion binding (GO:0008270)	V6CIV2					1.46768
Bm1891	WBGene00222152	A0A0K0J3J6	XM_001896929.1	Brugia malayi hypothetical protein partial mRNA	DNA binding (GO:0003677), binding (GO:0005488)	Q86ND1		0.98086
Bm1904	WBGene00222165	A0A0K0J3M3	XM_001897684.1	Brugia malayi EGF-like domain containing protein partial mRNA	protein binding (GO:0005515)	O44443							1.25833
Bm1921	WBGene00222182	A0A0K0J3Q2	XM_001893697.1	Brugia malayi Leucine Rich Repeat family protein partial mRNA	protein binding (GO:0005515)	P34284				-1.94176
Bm1933 merged into Bm9537	WBGene00229798	A0A0K0JZM2	XM_001897941.1	Brugia malayi hypothetical protein partial mRNA	protein binding (GO:0005515)	Q17602				-1.05458
Bm1942	WBGene00222203	A0A0H5SJ17	XM_001894265.1	Brugia malayi DnaJ domain containing protein partial mRNA	heat shock protein binding (GO:0031072), unfolded protein binding (GO:0051082)	Q09446		1.0387
Bm1943	WBGene00222204	A0A0K0J3U7	XM_001896706.1	Brugia malayi Protein kinase domain containing protein partial mRNA	ATP binding (GO:0005524), protein kinase activity (GO:0004672), ATP binding (GO:0005524), protein serine/threonine kinase activity (GO:0004674), transferase activity	O17566				-1.34151			-0.91118
Bm1967	WBGene00222228	A0A0K0J3Y4	XM_001891585.1	Brugia malayi hypothetical protein partial mRNA	-	Q20766				-2.12828
Bm2014	WBGene00222275	A0A0K0J447	XM_001899639.1	Brugia malayi oxidoreductase, short chain dehydrogenase/reductase family protein partial mRNA	oxidoreductase activity (GO:0016491), L-aminoadipate-semialdehyde dehydrogenase activity (GO:0004043), acyl carrier activity (GO:0000036), binding (GO:0005488), catalytic activity (GO:0003824), cofactor binding (GO:0048037), phosphopantetheine binding (GO:0031177)	not significant						-0.734268	-1.27016
Bm2045	WBGene00222306	A0A0J9XY20	XM_001899942.1	Brugia malayi G-patch domain containing protein (Bm1_42570) partial mRNA	DNA binding (GO:0003677), sequence-specific DNA binding transcription factor activity (GO:0003700), nucleic acid binding (GO:0003676)	Q17784		0.73731
Bm2055	WBGene00222316	A0A0J9XNM6	XM_001893238.1	Brugia malayi ATP dependent DNA ligase C terminal region family protein partial mRNA	DNA ligase (ATP) activity (GO:0003910), ATP binding (GO:0005524)	Q95YE6							-2.7516
Bm2080	WBGene00222341	A0A0J9Y354	XM_001899408.1	Brugia malayi hypothetical protein partial mRNA	-	Q8MXJ0		-1.2389
Bm210	WBGene00220471	A0A0J9XNN6	XM_001892954.1	Brugia malayi hypothetical protein partial mRNA	-	not significant					1.79269		1.08754
Bm2110	WBGene00222371	A0A0K0J4H7	XM_001893808.1	Brugia malayi Nematode cuticle collagen N-terminal domain containing protein partial mRNA	structural constituent of cuticle (GO:0042302)	P18835		-2.6108
Bm2122	WBGene00222383	A0A0K0J4J1	XM_001900234.1	Brugia malayi hypothetical protein partial mRNA	binding (GO:0005488)	O17687							-0.941915
Bm214	DEAD GENE	A0A0K0J4L4									1.3523		0.877399
Bm216	WBGene00220477	A0A0J9XMM5	CDP91811.1	Protein Bm216 [Brugia malayi]	-	not significant		-1.5431
Bm2162	WBGene00222423	A0A0H5S542	XM_001899018.1	Brugia malayi 60-kDa SS-A/Ro ribonucleoprotein homolog, putative partial mRNA	RNA binding (GO:0003723)	Q27274							-0.882456
Bm2186	WBGene00222447	A0A0K0J4U7	XM_001902871.1	Brugia malayi RE18871p partial mRNA	-	Q17958		-1.1059
Bm2200	WBGene00222461	A0A0H5S7E9	XM_001901776.1	Brugia malayi hypothetical protein partial mRNA	-	Q17974				-1.15532			-1.10673
Bm2203	WBGene00222464	A0A0J9XT64	XM_001899140.1	Brugia malayi hypothetical protein partial mRNA	-	H2KYL8							-1.05645
Bm2207	WBGene00222468	A0A0I9N4Y7	XM_001897936.1	Brugia malayi dTDP-4-dehydrorhamnose 3,5-epimerase partial mRNA	dTDP-4-dehydrorhamnose 3	Q17993		-0.93868
Bm222	WBGene00220483	A0A0J9XNT4	CDP91889.1	Protein Bm222, isoform a [Brugia malayi]	-	not significant		-1.7206
Bm2226	WBGene00222487	A0A0K0J505	XM_001894995.1	Brugia malayi kynureninase family protein partial mRNA	pyridoxal phosphate binding (GO:0030170), kynureninase activity (GO:0030429), catalytic activity (GO:0003824)	Q18026							-1.32988
Bm2244	WBGene00222505	A0A0K0J526	XM_001901081.1	Brugia malayi BSD domain containing protein partial mRNA	-	O17591		1.0788
Bm2245	WBGene00222506	A0A0K0J527	XM_001892084.1	Brugia malayi Animal haem peroxidase family protein partial mRNA	peroxidase activity (GO:0004601), heme binding (GO:0020037)	P91060							-5.54045
Bm2257	WBGene00222518	A0A0K0J548	XM_001893132.1	Brugia malayi von Willebrand factor type A domain containing protein partial mRNA	protein binding (GO:0005515)	Q18048					1.76965
Bm2264	WBGene00222525	A0A0K0J561	XM_001900082.1	Brugia malayi membrane-associated RING-CH protein III, putative partial mRNA	-	not significant		-0.77198
Bm228	WBGene00220489	A8PI36	XM_001896990.1	Brugia malayi hypothetical protein partial mRNA	-	not significant						0.861931
Bm230	WBGene00220491	A0A0H5S2A5	XM_001893386.1	Brugia malayi hypothetical protein partial mRNA	-	not significant		-1.137
Bm2308	WBGene00222569	A0A0J9Y8T8	XM_001891661.1	Brugia malayi Immunoglobulin I-set domain containing protein partial mRNA	protein binding (GO:0005515)	Q4PIU9		1.0279
Bm231	WBGene00220492	A0A0H5SFT4	XM_001894348.1	Brugia malayi hypothetical protein partial mRNA	-	not significant				2.09558	1.72231
Bm2322	WBGene00222583	A0A0I9NAR7	XM_001894101.1	Brugia malayi hypothetical protein partial mRNA	methyltransferase activity (GO:0008168), nucleic acid binding (GO:0003676), zinc ion binding (GO:0008270)	Q45EK7							-1.12324
Bm2329	WBGene00222590	A0A0I9N8M8	XM_001898050.1	Brugia malayi Protein cab-1 partial mRNA	-	Q93249		1.0549
Bm2350	WBGene00222611	A0A0J9XQW3	XM_001894481.1	Brugia malayi Sec7 domain containing protein partial mRNA	ARF guanyl-nucleotide exchange factor activity (GO:0005086), binding (GO:0005488)	G5EGS5				-1.84932
Bm2358	WBGene00222619	A0A0J9Y6T1	XM_001896555.1	Brugia malayi SRP40, C-terminal domain containing protein partial mRNA	-	Q9XVS4				-1.45353			-1.07773
Bm2377	WBGene00222638	A0A0I9N9V4	EF397425.1	Brugia malayi tetraspanin mRNA, complete cds	-	Q18177		-0.96275
Bm2380	WBGene00222641	A0A0H5S6D8	XM_001892128.1	Brugia malayi hypothetical protein partial mRNA	-	Q8IG45		-0.95059
Bm2384	WBGene00222645	A0A0K0J5Q1	XM_001898533.1	Brugia malayi hypothetical protein (Bm1_35605) partial mRNA	-	Q18183							-1.60457
Bm2385	WBGene00222646	A0A0H5S340	XM_001894474.1	Brugia malayi RH17657p partial mRNA	-	H2KYV1		-1.1036
Bm2398	WBGene00222659	A0A0K0J5S8	XM_001893319.1	Brugia malayi regulator of chromosome condensation partial mRNA	-	Q18211		0.91482
Bm242	WBGene00220503	A0A0K0J5X1	XM_001893509.1	Brugia malayi hypothetical protein partial mRNA	-	not significant		-1.1106			1.20833
Bm2431	WBGene00222692	A0A0J9Y7S4	XM_001893518.1	Brugia malayi Serine/threonine-protein kinase K06H7.1, putative partial mRNA	ATP binding (GO:0005524), protein kinase activity (GO:0004672), ATP binding (GO:0005524), protein serine/threonine kinase activity (GO:0004674), transferase activity	G5EBW7					1.60475		1.8262
Bm2433	WBGene00222694	A0A0H5S512	XM_001897217.1	Brugia malayi eukaryotic translation initiation factor 3 subunit 10 partial mRNA	protein binding (GO:0005515)	P34339		1.1515
Bm2438	WBGene00222699	A0A0K0J5Z4	XM_001896474.1	Brugia malayi hypothetical protein partial mRNA	binding (GO:0005488)	B3GWD4				-1.27415
Bm2481	WBGene00222742	A0A0H5S1P2	CDP91658.1	Protein BM-MKS-2, isoform b [Brugia malayi]	-	C8JQP7		-2.8849
Bm2483	WBGene00222744	A0A0J9Y767	XM_001896057.1	Brugia malayi Probable 26S proteasome non-ATPase regulatory subunit 3 partial mRNA	enzyme regulator activity (GO:0030234), binding (GO:0005488), protein binding (GO:0005515)	Q04908		1.0313
Bm2497	WBGene00222758	A0A0J9XSG9	XM_001897831.1	Brugia malayi Cytochrome b5-like Heme/Steroid binding domain containing protein partial mRNA	heme binding (GO:0020037)	Q93315		-1.485
Bm250	WBGene00220511	A0A0K0J693	CDP92165.1	Protein Bm250, isoform b [Brugia malayi]	-	not significant					1.52449
Bm2505	WBGene00222766	A0A0H5S901	XM_001894750.1	Brugia malayi Papain family cysteine protease containing protein partial mRNA	cysteine-type peptidase activity (GO:0008234), cysteine-type endopeptidase activity (GO:0004197)	Q23030						-1.06536	-1.21127
Bm2514	WBGene00222775	A0A0K0J6B4	XM_001892219.1	Brugia malayi AMP-binding enzyme family protein partial mRNA	catalytic activity (GO:0003824)	Q19339		-1.7227
Bm2538	WBGene00222799	A0A0K0J6F2	XM_001896415.1	Brugia malayi beta-lactamase family protein partial mRNA	-	Q18384						0.795531
Bm254	WBGene00220515	A0A0K0J6F4	XM_001892110.1	Brugia malayi hypothetical protein partial mRNA	-	not significant						1.02678
Bm2553	WBGene00222814	A0A0K0J6H1	XM_001895195.1	Brugia malayi microsomal signal peptidase 12 kDa subunit, putative partial mRNA	peptidase activity (GO:0008233)	O44953		-1.0169
Bm2590	WBGene00222851	A0A0I9R2V2	CDP94250.1	Protein Bm2590, isoform b [Brugia malayi]	-	Q7YX65		-0.90713
Bm2598	WBGene00222859	A0A0H5S4M2	XM_001893943.1	Brugia malayi hypothetical protein partial mRNA	transporter activity (GO:0005215)	Q7Z137						-1.33385
Bm2605	WBGene00222866	A0A0J9XVB4	XM_001901751.1	Brugia malayi Cuticle collagen 7 precursor partial mRNA	-	Q19528					1.45434
Bm2616	WBGene00222877	A0A0H5RZK5	XM_001892013.1	Brugia malayi chaperone-activity of bc1 complex-like, mitochondrial partial mRNA	transferase activity	Q18486		1.2918
Bm2648	WBGene00222909	A0A0K0J6W3	CDQ04967.1	Protein BM-TTR-33, isoform b [Brugia malayi]	-	Q8I7H9		-1.4579			1.38148
Bm2694	WBGene00222955	A0A0H5S7H6	XM_001898585.1	Brugia malayi TGF-beta induced apoptosis protein 2 partial mRNA	-	not significant		1.4039
Bm2715	WBGene00222976	A0A0J9YAP5	XM_001895319.1	Brugia malayi SAP domain containing protein partial mRNA	nucleic acid binding (GO:0003676), nucleotide binding (GO:0000166)	P91156		1.2805
Bm2732	WBGene00222993	A0A0J9XS41	XM_001897930.1	Brugia malayi Tnks protein partial mRNA	NAD+ ADP-ribosyltransferase activity (GO:0003950), protein binding (GO:0005515)	not significant				-1.07212			-0.81002
Bm2735	WBGene00222996	A0A0I9N4T7	XM_001898578.1	Brugia malayi Helix-loop-helix protein 1 partial mRNA	transcription regulator activity (GO:0030528)	Q18590					2.0363
Bm2761	WBGene00223022	A0A0K0J7C1	XM_001901120.1	Brugia malayi hypothetical protein partial mRNA	-	Q7KQG4				-1.8358
Bm2763	WBGene00223024	A0A0K0J7C4	XM_001901121.1	Brugia malayi Zinc finger in N-recognin family protein partial mRNA	ubiquitin-protein ligase activity (GO:0004842), zinc ion binding (GO:0008270)	O01808				-3.08189
Bm2769	WBGene00223030	A0A0H5SBT2	XM_001899448.1	Brugia malayi Leucine Rich Repeat family protein partial mRNA	protein binding (GO:0005515)	Q93373				-1.21289
Bm2777	WBGene00223038	A0A0J9XN03	XM_001893242.1	Brugia malayi IQ calmodulin-binding motif family protein partial mRNA	protein binding (GO:0005515)	O17666				-2.0146			-1.29653
Bm278	WBGene00220539	A0A0K0J7F1	XM_001896537.1	Brugia malayi hypothetical protein partial mRNA	-	not significant					1.31965
Bm2786	WBGene00223047	A0A0J9XPS3	XM_001891649.1	Brugia malayi Cuticle collagen 14 partial mRNA	structural constituent of cuticle (GO:0042302)	B2MZB1					1.72828
Bm2789	WBGene00223050	A0A0K0J7G5	XM_001895998.1	Brugia malayi Protein kinase domain containing protein partial mRNA	protein kinase activity (GO:0004672), ATP binding (GO:0005524), protein serine/threonine kinase activity (GO:0004674), transferase activity	X5M5N0		0.98034
Bm2802	WBGene00223063	A0A0K0J7I7	XM_001894241.1	Brugia malayi ShTK domain containing protein (Bm1_14055) partial mRNA	-	O44675						-2.56552	-1.94522
Bm2803	WBGene00223064	A0A0K0J7I9	XM_001896534.1	Brugia malayi Formin Homology 2 Domain containing protein partial mRNA	actin binding (GO:0003779), binding (GO:0005488)	G5EFZ9							-2.15386
Bm2810	WBGene00223071	A0A0K0J7K7	XM_001900194.1	Brugia malayi FAT domain containing protein partial mRNA	binding (GO:0005488), phosphotransferase activity, protein binding (GO:0005515), transferase activity	G5EEV2							-0.936492
Bm2822	WBGene00223083	A0A0J9XYM8	XM_001899867.1	Brugia malayi winged helix transcription factor (Bm1_42200) partial mRNA	sequence-specific DNA binding transcription factor activity (GO:0003700), sequence-specific DNA binding (GO:0043565)	Q18694		1.5446
Bm2823	WBGene00223084	A0A0J9XYH1	XM_001899864.1	Brugia malayi mitochondrial import inner membrane translocase subunit Tim17 family protein	protein transporter activity (GO:0008565)	Q9NAQ9							0.839659
Bm2830	WBGene00223091	A0A0K0J7N7	XM_001901050.1	Brugia malayi Phosphatidylinositol 3- and 4-kinase family protein partial mRNA	binding (GO:0005488), phosphotransferase activity, protein binding (GO:0005515), transferase activity	O01510				-1.35377			-0.978962
Bm2848	WBGene00223109	A0A0H5S6R9	XM_001899112.1	Brugia malayi DB module family protein partial mRNA	-	Q18709							-1.07411
Bm2849	WBGene00223110	A0A0H5SBT7	XM_001899339.1	Brugia malayi Not-like partial mRNA	nucleic acid binding (GO:0003676), nucleotide binding (GO:0000166), protein binding (GO:0005515), zinc ion binding (GO:0008270)	W6RTE4		0.87375
Bm2854	WBGene00223115	A0A0K0J7S1	XM_001894919.1	Brugia malayi Nematode cuticle collagen N-terminal domain containing protein partial mRNA	structural constituent of cuticle (GO:0042302)	P18835						-0.944205
Bm2862	WBGene00223123	A0A0K0J7T8	XM_001900849.1	Brugia malayi Amino acid permease family protein partial mRNA	amino acid transmembrane transporter activity (GO:0015171)	O44798		0.84984					0.820281
Bm2880	WBGene00223141	A0A0K0J7W2	XM_001898436.1	Brugia malayi Tachykinin-like peptides receptor 99D partial mRNA	-	Q7YXG8					-5.50881
Bm2893	WBGene00223154	A0A0J9Y0Z4	XM_001900490.1	Brugia malayi Lung seven transmembrane receptor family protein partial mRNA	-	Q22938							-0.915643
Bm2899	WBGene00223160	A0A0H5S4F0	XM_001891751.1	Brugia malayi RE33889p partial mRNA	zinc ion binding (GO:0008270), protein binding (GO:0005515)	Q18782				-1.4633
Bm29	WBGene00220290	A0A0J9XM55	XM_001897154.1	Brugia malayi rRNA promoter binding protein partial mRNA	-	not significant					1.1412
Bm2920	WBGene00223181	A0A0I9N7X7	XM_001900166.1	Brugia malayi small GTP-binding protein domain containing protein partial mRNA	GTP binding (GO:0005525), GTP binding (GO:0005525), GTPase activity (GO:0003924)	not significant							1.19284
Bm296	WBGene00220557	A0A0J9XPW3	XM_001902608.1	Brugia malayi Rpp14 family protein partial mRNA	ribonuclease activity (GO:0004540)	not significant		-1.5067
Bm3008	WBGene00223269	A0A0I9N6Y4	XM_001901000.1	Brugia malayi G-patch domain containing protein partial mRNA	-	Q9TYS1							-0.712713
Bm3027	WBGene00223288	A0A0K0J8G9	XM_001901580.1	Brugia malayi Type III restriction enzyme, res subunit family protein partial mRNA	hydrolase activity, nucleic acid binding (GO:0003676), ATP binding (GO:0005524), ATP-dependent helicase activity (GO:0008026), helicase activity (GO:0004386)	Q93413							-0.778283
Bm3028	WBGene00223289	A0A0K0J8H1	XM_001902923.1	Brugia malayi hypothetical protein partial mRNA	-	Q93411		-3.9499
Bm304	WBGene00220565	A0A0K0J8I7	CDP92775.1	Protein Bm304 [Brugia malayi]	-	not significant							5.60111
Bm3047	WBGene00223308	A0A0K0J8L7	XM_001901716.1	Brugia malayi mKIAA0368 protein partial mRNA	binding (GO:0005488)	Q18983							-1.5865
Bm3060	WBGene00223321	A0A0H5SHH1	XM_001893695.1	Brugia malayi hypothetical protein partial mRNA	nucleic acid binding (GO:0003676), nucleotide binding (GO:0000166)	Q8T3E6							-1.33497
Bm3078	WBGene00223339	A0A0K0J8R2	XM_001897187.1	Brugia malayi arsenite-resistance protein 2 containing protein partial mRNA	-	Q966L5							-0.918795
Bm3099	WBGene00223360	A0A0K0J8U3	XM_001896368.1	Brugia malayi Hypothetical UPF0101 protein E02H1.6 in chromosome II partial mRNA	ATP binding (GO:0005524)	Q09527		-1.0242
Bm3106	WBGene00223367	A0A0H5S473	XM_001894529.1	Brugia malayi Nematode cuticle collagen N-terminal domain containing protein partial mRNA	structural constituent of cuticle (GO:0042302)	O44796							3.89101
Bm3108	WBGene00223369	A0A0K0J8V8	XM_001900589.1	Brugia malayi Probable mitochondrial import inner membrane translocase subunitTim17 partial mRNA	protein transporter activity (GO:0008565)	O44477		-0.93345
Bm3120	WBGene00223381	A0A0H5S1A8	XM_001902326.1	Brugia malayi Zinc carboxypeptidase family protein partial mRNA	carboxypeptidase activity (GO:0004180), metallocarboxypeptidase activity (GO:0004181), zinc ion binding (GO:0008270)	O17754		1.3277
Bm3124	WBGene00223385	A0A0I9N5E3	XM_001900134.1	Brugia malayi hypothetical protein partial mRNA	-	Q9XVA8						-1.12667
Bm3150	WBGene00223411	A0A0H5S422	XM_001896346.1	Brugia malayi ATP synthase B chain, mitochondrial precursor, putative partial mRNA	hydrogen ion transmembrane transporter activity (GO:0015078)	Q20053		0.81097
Bm3153	WBGene00223414	A0A0I9N9D5	XM_001901431.1	Brugia malayi Paired amphipathic helix repeat family protein partial mRNA	-	not significant							-1.19949
Bm3169	WBGene00223430	A0A0K0J939	XM_001897604.1	Brugia malayi GRP1 binding protein partial mRNA	-	G5ECW4							-0.92003
Bm3178	WBGene00223439	A0A0H5SHB2	XM_001895155.1	Brugia malayi Receptor family ligand binding region containing protein partial mRNA	phosphorus-oxygen lyase activity (GO:0016849), protein kinase activity (GO:0004672), ATP binding (GO:0005524), protein serine/threonine kinase activity (GO:0004674), transferase activity	Q19187							-1.51248
Bm3184	WBGene00223445	A0A0J9XTI0	XM_001898980.1	Brugia malayi GGL domain containing protein partial mRNA	signal transducer activity (GO:0004871)	G5ECT6				1.81082	1.52936
Bm3187	WBGene00223448	A0A0H5SCY7	CRZ21804.1	BMA-PRMN-1 [Brugia malayi]	-	Q19188				-3.83695
Bm320	WBGene00220581	A0A0H5S568	CDP93022.1	Protein Bm320, isoform a [Brugia malayi]	-	not significant				3.26384
Bm3214	WBGene00223475	A0A0K0J9B3	XM_001902028.1	Brugia malayi ER lumen protein retaining receptor partial mRNA	ER retention sequence binding (GO:0046923)	P48583		-0.8671
Bm3215	WBGene00223476	A0A0H5RZJ6	XM_001898914.1	Brugia malayi hypothetical protein partial mRNA	-	Q9U3K4		0.98878
Bm3218	WBGene00223479	A0A0H5SQI9	XM_001899551.1	Brugia malayi hypothetical protein partial mRNA	nucleotide binding (GO:0000166)	O01299		0.82102
Bm3224	WBGene00223485	A0A0K0J9D4	XM_001893575.1	Brugia malayi exocyst complex component Sec6 partial mRNA	-	Q19262							0.848676
Bm324	WBGene00220585	A0A0J9XPL4	CDP93051.1	Protein Bm324 [Brugia malayi]	catalytic activity (GO:0003824)	Q20326		-0.787
Bm3245	WBGene00223506	A0A0J9XZ74	XM_001901506.1	Brugia malayi hypothetical protein partial mRNA	-	O17406		0.79792
Bm3256	WBGene00223517	A0A0K0J9H7	XM_001902819.1	Brugia malayi cytoplasmic intermediate filament protein, putative partial mRNA	structural molecule activity (GO:0005198)	Q19289		0.77162
Bm3285	WBGene00223546	A0A0K0J9L4	XM_001893965.1	Brugia malayi Zinc finger in N-recognin family protein partial mRNA	ubiquitin-protein ligase activity (GO:0004842), zinc ion binding (GO:0008270)	Q1W0R5				-1.36482
Bm3289	WBGene00223550	A0A0K0J9M0	XM_001891987.1	Brugia malayi hypothetical protein partial mRNA	protein binding (GO:0005515)	G5EG76				-1.78714
Bm33	WBGene00220294	A0A0J9XLA1	CDP90855.1	Protein Bm33 [Brugia malayi]	-	not significant					1.94288		1.22627
Bm3311	WBGene00223572	A0A0K0J9Q6	XM_001896982.1	Brugia malayi Protein kinase domain containing protein partial mRNA	protein kinase activity (GO:0004672), ATP binding (GO:0005524), protein serine/threonine kinase activity (GO:0004674), transferase activity	Q95ZV7							-0.8068
Bm3312	WBGene00223573	A0A0H5S959	XM_001901536.1	Brugia malayi hypothetical protein partial mRNA	-	O45348					2.63618
Bm3316	WBGene00223577	A0A0I9N5W7	XM_001898501.1	Brugia malayi Ectopic membrane ruffles in embryo protein 1, putative (Bm1_35445) partial mRNA	ATP binding (GO:0005524), small protein activating enzyme activity (GO:0008641), ATP binding (GO:0005524), acid-amino acid ligase activity (GO:0016881), binding (GO:0005488), catalytic activity (GO:0003824)	Q19360		0.9356
Bm3319	WBGene00223580	A0A0I9R397	XM_001901067.1	Brugia malayi ABC transporter family protein partial mRNA	ATP binding (GO:0005524), ATPase activity (GO:0016887), nucleotide binding (GO:0000166), nucleoside-triphosphatase activity (GO:0017111)	X5LXB2							-1.21924
Bm3330	WBGene00223591	A0A0H5S9H0	XM_001900344.1	Brugia malayi sterile alpha and TIR motif containing protein 1 isoform a partial mRNA	binding (GO:0005488), protein binding (GO:0005515), transmembrane receptor activity (GO:0004888)	Q5I9W1							-1.39335
Bm3347	WBGene00223608	A0A0H5S1Z9	XM_001893544.1	Brugia malayi hypothetical protein partial mRNA	-	K8ESG8							0.678396
Bm3360	WBGene00223621	A0A0H5S3W0	XM_001894473.1	Brugia malayi biotin--acetyl-CoA-carboxylase ligase family protein partial mRNA	biotin-[acetyl-CoA-carboxylase] ligase activity (GO:0004077), catalytic activity (GO:0003824)	G5ECZ9				-1.39169
Bm337	WBGene00220598	A0A0J9XR52	CDP93358.1	Protein Bm337, isoform a [Brugia malayi]	-	not significant						0.922163	1.0628
Bm3396	WBGene00223657	A0A0H5S5Y7	XM_001902138.1	Brugia malayi hypothetical protein partial mRNA	-	Q7YX32					1.3436
Bm3400	WBGene00223661	A0A0K0JA38	XM_001900553.1	Brugia malayi hypothetical protein partial mRNA	-	G5EGI6		-3.1886			2.35998
Bm3413	WBGene00223674	A0A0K0JA62	XM_001901880.1	Brugia malayi cell death specification protein 2 partial mRNA	sequence-specific DNA binding transcription factor activity (GO:0003700), sequence-specific DNA binding (GO:0043565), sequence-specific DNA binding transcription factor activity (GO:0003700), protein dimerization activity (GO:0046983)	O16213		1.872
Bm3414	WBGene00223675	A0A0H5S1F7	XM_001891609.1	Brugia malayi adenylate cyclase, type IX partial mRNA	phosphorus-oxygen lyase activity (GO:0016849)	Q19523							-1.23038
Bm343	WBGene00220604	A0A0K0JA87	CDP93459.1|	Protein Bm343, partial [Brugia malayi]	-	not significant					1.41589		0.939954
Bm3430	WBGene00223691	A0A0H5SGI5	XM_001892179.1	Brugia malayi hypothetical protein partial mRNA	-	O01323		-0.95671
Bm3434	WBGene00223695	A0A0K0JA92	XM_001893050.1	Brugia malayi DnaJ domain containing protein partial mRNA	binding (GO:0005488), heat shock protein binding (GO:0031072), protein binding (GO:0005515)	O62178				-1.28065
Bm3440 merged into Bm7425	WBGene00227686	A0A0I9N9G4	XM_001900159.1	Brugia malayi Cadherin domain containing protein partial mRNA	calcium ion binding (GO:0005509), protein binding (GO:0005515)	not significant				-1.50603			-0.970605
Bm3450	WBGene00223711	A0A0H5S3J9	XM_001893619.1	Brugia malayi SART-1 family protein partial mRNA	-	O01524							-0.970707
Bm3499	WBGene00223760	A0A0H5S1G7	XM_001896394.1	Brugia malayi Hypothetical WD-repeat protein F21H12.1 in chromosome II partial mRNA	protein binding (GO:0005515)	Q09309		1.2255
Bm35	DEAD GENE										1.97027		1.06057
Bm3503	WBGene00223764	A0A0H5SBA7	XM_001899402.1	Brugia malayi Transthyretin-like family protein partial mRNA	-	Q45EK1		-0.95745
Bm3504	WBGene00223765	A0A0J9YAF3	XM_001892667.1	Brugia malayi zyg-9 protein partial mRNA	binding (GO:0005488)	G5EEM5				-1.51262			-1.20413
Bm3534	WBGene00223795	A0A0K0JAQ0	XM_001893530.1	Brugia malayi hypothetical protein partial mRNA	DNA binding (GO:0003677), DNA-directed RNA polymerase activity (GO:0003899)	Q9U3I0		-1.0305
Bm3538	WBGene00223799	A0A0H5S1W3	XM_001896999.1	Brugia malayi Kinesin motor domain containing protein partial mRNA	microtubule motor activity (GO:0003777), ATP binding (GO:0005524)	G5EGL7							-1.30664
Bm3541	WBGene00223802	A0A0H5SRR1	CRZ26205.1	Bm3541 [Brugia malayi]	calcium ion binding (GO:0005509)	not significant						-1.35372	-1.98698
Bm3544	WBGene00223805	A0A0K0JAR2	XM_001897807.1	Brugia malayi Probable 26S protease regulatory subunit S10B, putative partial mRNA	hydrolase activity (GO:0016787), ATP binding (GO:0005524), nucleotide binding (GO:0000166), nucleoside-triphosphatase activity (GO:0017111)	O17071		-0.88512
Bm3573	WBGene00223834	A0A0I9N726	XM_001901008.1	Brugia malayi herpud1-A-prov protein partial mRNA	protein binding (GO:0005515)	Q93559							0.629214
Bm3576	WBGene00223837	A0A0K0JAW3	XM_001899690.1	Brugia malayi Cadherin domain containing protein partial mRNA	calcium ion binding (GO:0005509), protein binding (GO:0005515)	Q19319				-1.67517
Bm3577	WBGene00223838	A0A0H5S635	XM_001893075.1	Brugia malayi hypothetical protein partial mRNA	-	P91272							-1.7666
Bm3579	WBGene00223840	A0A0H5S8V8	XM_001901511.1	Brugia malayi Symplekin partial mRNA	-	O16929							-0.949604
Bm358	WBGene00220619	A0A0J9XQW0	CDP93595.1	Protein Bm358 [Brugia malayi]	NADH dehydrogenase (ubiquinone) activity (GO:0008137)	not significant	2.47682
Bm3580	WBGene00223841	A0A0J9XLI4	CDP90606.1	Protein Bm3580, isoform b [Brugia malayi]	7S RNA binding (GO:0008312), endoplasmic reticulum signal peptide binding (GO:0030942)	O16927		-0.99809
Bm3581	WBGene00223842	A0A0J9Y7X6	XM_001895855.1	Brugia malayi C2 domain containing protein partial mRNA	protein binding (GO:0005515)	Q93565		-0.83772
Bm3588	WBGene00223849	A0A0H5S5Y6	XM_001897507.1	Brugia malayi DEAD_2 family protein partial mRNA	ATP-dependent DNA helicase activity (GO:0004003), hydrolase activity, DNA binding (GO:0003677), ATP-dependent DNA helicase activity (GO:0004003), ATP binding (GO:0005524), nucleic acid binding (GO:0003676), ATP-dependent helicase activity (GO:0008026)	Q93575							-1.53138
Bm3596	WBGene00223857	A0A0K0JAZ6	XM_001893960.1	Brugia malayi GH28553p partial mRNA	binding (GO:0005488)	O02254				-1.1155
Bm3602	WBGene00223863	A0A0K0JB04	XM_001894754.1	Brugia malayi hypothetical protein partial mRNA	binding (GO:0005488), fatty-acyl-CoA binding (GO:0000062)	Q45EL0						-1.87973	-3.25396
Bm3608	WBGene00223869	A0A0I9R2U0	XM_001898572.1	Brugia malayi Fork head domain containing protein partial mRNA	sequence-specific DNA binding transcription factor activity (GO:0003700), sequence-specific DNA binding (GO:0043565)	P91278							1.6884
Bm3633	WBGene00223894	A0A0K0JB55	XM_001900836.1	Brugia malayi CHD4 protein partial mRNA	DNA binding (GO:0003677), ATP binding (GO:0005524), zinc ion binding (GO:0008270), hydrolase activity, nucleic acid binding (GO:0003676), ATP-dependent helicase activity (GO:0008026), helicase activity (GO:0004386), protein binding (GO:0005515)	Q22516							-0.796147
Bm3649	WBGene00223910	A0A0K0JB80	AF072679.1	Brugia malayi 24 kDa secreted protein mRNA, complete cds	-	not significant							-2.87689
Bm3667	WBGene00223928	A0A0K0JBA7	XM_001895959.1	Brugia malayi Leucine Rich Repeat family protein partial mRNA	-	H2L2C5							-1.51467
Bm3694	WBGene00223955	A0A0J9XKX0	XM_001894215.1	Brugia malayi Low-density lipoprotein receptor-related protein, putative partial mRNA	calcium ion binding (GO:0005509), protein binding (GO:0005515)	Q04833				-1.7791			-1.16763
Bm3698	WBGene00223959	A0A0J9XUN7	XM_001901790.1	Brugia malayi Homeobox domain containing protein partial mRNA	transcription regulator activity (GO:0030528), sequence-specific DNA binding (GO:0043565), DNA binding (GO:0003677), protein binding (GO:0005515), sequence-specific DNA binding transcription factor activity (GO:0003700)	A1EHR3					-5.13616
Bm3699	WBGene00223960	A0A0J9XZA1	XM_001894007.1	Brugia malayi Serine/threonine protein phosphatase PP1-beta catalytic subunit partial mRNA	hydrolase activity (GO:0016787)	G3MU14							0.565997
Bm3707	WBGene00223968	A0A0K0JBH0	XM_001899808.1	Brugia malayi putative CGI-35 protein partial mRNA	-	Q93638							0.934318
Bm3716	WBGene00223977	A0A0J9Y2X1	XM_001899452.1	Brugia malayi phospholipase C homolog partial mRNA	phosphoric diester hydrolase activity (GO:0008081), calcium ion binding (GO:0005509), guanyl-nucleotide exchange factor activity (GO:0005085), phosphatidylinositol phospholipase C activity (GO:0004435), phospholipase C activity (GO:0004629), protein binding (GO:0005515)	G5EEI0							-1.54249
Bm3718	WBGene00223979	A0A0K0JBI7	XM_001898343.1	Brugia malayi hypothetical protein partial mRNA	-	O62191				-1.60285
Bm3728	WBGene00223989	A0A0J9XQN5	XM_001893286.1	Brugia malayi RH49308p partial mRNA	-	not significant		-1.2738			1.14149
Bm3736	WBGene00223997	A0A0K0JBL6	XM_001898801.1	Brugia malayi NaDC-2 partial mRNA	transporter activity (GO:0005215)	Q93655				-1.69822
Bm3751	WBGene00224012	A0A0I9R3A3	XM_001901297.1	Brugia malayi Scaffold attachment factor B partial mRNA	nucleic acid binding (GO:0003676), nucleotide binding (GO:0000166)	Q7Z0X2		0.89405
Bm3758	WBGene00224019	A0A0J9XXR1	XM_001891516.1	Brugia malayi ATP synthase epsilon chain, mitochondrial, putative partial mRNA	hydrogen ion transporting ATP synthase activity, proton-transporting ATPase activity	O16298		-0.88973
Bm3760	WBGene00224021	A0A0K0JBQ8	XM_001900416.1	Brugia malayi eukaryotic translation initiation factor 3 subunit 10 partial mRNA	-	O16293		0.7527
Bm3772	WBGene00224033	A0A0K0JBS5	XM_001894404.1	Brugia malayi hypothetical protein partial mRNA	Rho guanyl-nucleotide exchange factor activity (GO:0005089), guanyl-nucleotide exchange factor activity (GO:0005085), protein binding (GO:0005515)	Q9XXM9		-2.3237
Bm3783	WBGene00224044	A0A0K0JBT8	XM_001898544.1	Brugia malayi Succinate dehydrogenase (Bm1_35660) partial mRNA	iron ion binding (GO:0005506), heme binding (GO:0020037)	O62215		-0.95431
Bm3785	WBGene00224046	A0A0H5SBB2	XM_001899605.1	Brugia malayi Kelch motif family protein partial mRNA	protein binding (GO:0005515), receptor activity (GO:0004872)	Q19981		1.4384
Bm3805	WBGene00224066	A0A0K0JBW7	XM_001899145.1	Brugia malayi hypothetical protein partial mRNA	-	Q09556		0.82293
Bm3806	WBGene00224067	A0A0H5SFU3	XM_001897047.1	Brugia malayi hypothetical protein partial mRNA	-	Q19991				-1.74468
Bm3820	WBGene00224081	A0A0H5S858	XM_001898244.1	Brugia malayi hypothetical protein partial mRNA	-	Q966J7				-1.09547
Bm3823	WBGene00224084	A0A0K0JC01	CDQ05600.1	Protein Bm3823, isoform c [Brugia malayi]	-	G5EEA5		-1.4142
Bm3831	WBGene00224092	A0A0I9NB15	XM_001901359.1	Brugia malayi protein C17H12.11 partial mRNA	-	Q564W1		-1.4843
Bm3855	WBGene00224116	A0A0H5S122	XM_001892720.1	Brugia malayi TBC domain containing protein partial mRNA	Rab GTPase activator activity (GO:0005097), protein binding (GO:0005515)	H2KZZ6							-0.829021
Bm3864	WBGene00224125	A0A0H5S9G0	XM_001898275.1	Brugia malayi DNA-directed RNA polymerase II largest subunit, putative partial mRNA	DNA binding (GO:0003677), DNA binding (GO:0003677), DNA-directed RNA polymerase activity (GO:0003899)	P16356		0.94061
Bm3867	WBGene00224128	A0A0H5SFD8	XM_001895111.1	Brugia malayi heavy chain, unconventional myosin protein 2, isoform a partial mRNA	motor activity (GO:0003774), ATP binding (GO:0005524), protein binding (GO:0005515)	Q95ZU1				-2.52143
Bm3872	WBGene00224133	A0A0H5S2X7	XM_001894279.1	Brugia malayi SNARE domain containing protein partial mRNA	protein binding (GO:0005515)	O62236		1.1084
Bm3874	WBGene00224135	A0A0H5SGE9	XM_001894278.1	Brugia malayi NLI interacting factor-like phosphatase family protein partial mRNA	phosphoprotein phosphatase activity (GO:0004721), protein binding (GO:0005515)	Q95QG8				-1.44049
Bm3881	WBGene00224142	A0A0J9XY84	XM_001898313.1	Brugia malayi hypothetical protein partial mRNA	-	not significant		-1.1758
Bm3895	WBGene00224156	A0A0J9XTY2	XM_001899725.1	Brugia malayi 40S ribosomal protein S21 partial mRNA	structural constituent of ribosome (GO:0003735)	P49197					1.37709
Bm3897	WBGene00224158	A0A0K0JCB1	XM_001900895.1	Brugia malayi 3' exoribonuclease family, domain 2 containing protein partial mRNA	RNA binding (GO:0003723)	Q20128							0.815231
Bm3898	WBGene00224159	A0A0J9Y4R3	XM_001901115.1	Brugia malayi topoisomerase partial mRNA	-	Q20129							-0.801104
Bm3906	WBGene00224167	A0A0H5SIH3	XM_001894327.1	Brugia malayi HELP domain containing protein partial mRNA	protein binding (GO:0005515)	C4ALD8		-2.1195		-1.23359
Bm391	WBGene00220652	A0A0I9N4I0	XM_001897973.1	Brugia malayi hypothetical protein partial mRNA	-	not significant		-1.2214
Bm3912	WBGene00224173	A0A0H5RZX8	XM_001893356.1	Brugia malayi PH domain containing protein partial mRNA	protein binding (GO:0005515)	Q20151		-0.89956			1.20802
Bm3930	WBGene00224191	A0A0I9N7T2	XM_001891528.1	Brugia malayi 40S ribosomal protein S26 partial mRNA	structural constituent of ribosome (GO:0003735)	O45499		-1.0893
Bm3933	WBGene00224194	A0A0I9N6F5	CDQ04564.1	Protein Bm3933, isoform a [Brugia malayi]	-	not significant		-3.7738
Bm3935	WBGene00224196	A0A0H5S2R1	XM_001894277.1	Brugia malayi Metaxin 1 homolog partial mRNA	-	O45503		-0.96702
Bm3936	WBGene00224197	A0A0K0JCH2	XM_001892799.1	Brugia malayi hypothetical protein partial mRNA	protein binding (GO:0005515)	not significant							-1.64362
Bm3942	WBGene00224203	A0A0H5S4W2	XM_001895110.1	Brugia malayi hypothetical protein partial mRNA	-	not significant		-1.4637
Bm3959	WBGene00224220	A0A0H5SQK7	XM_001899458.1	Brugia malayi Calsequestrin family protein partial mRNA	calcium ion binding (GO:0005509)	Q20203		0.95723
Bm3974	WBGene00224235	A0A0I9N8S4	XM_001897885.1	Brugia malayi hypothetical protein partial mRNA	-	Q7JMS6							-5.25024
Bm3976	WBGene00224237	A0A0H5SAE7	XM_001900738.1	Brugia malayi hypothetical protein partial mRNA	copper ion binding (GO:0005507), copper chaperone activity (GO:0016531)	not significant		-1.1772
Bm3978	WBGene00224239	A0A0K0JCN3	XM_001897213.1	Brugia malayi RING zinc finger protein partial mRNA	protein binding (GO:0005515), zinc ion binding (GO:0008270)	not significant		-1.0365
Bm3994	WBGene00224255	A0A0J9XV85	XM_001902013.1	Brugia malayi hypothetical protein partial mRNA	-	not significant		-1.192
Bm4	WBGene00220265	A0A0J9XLR8	CDP90604.1	Protein Bm4 [Brugia malayi]	-	not significant					1.45059
Bm4006	WBGene00224267	A0A0K0JCS6	CDQ04416.1	Protein BM-STO-5, isoform d [Brugia malayi]	-	H2L024						-1.28339
Bm4010	WBGene00224271	A0A0H5S246	XM_001893649.1	Brugia malayi SAND family protein partial mRNA	-	Q9BI89							-1.70485
Bm4016	WBGene00224277	A0A0K0JCU1	XM_001895552.1	Brugia malayi Bromodomain containing protein partial mRNA	protein binding (GO:0005515), protein binding (GO:0005515), zinc ion binding (GO:0008270)	Q20318							-0.947708
Bm4026	WBGene00224287	A0A0H5SEU8	XM_001897609.1	Brugia malayi tyrosine aminotransferase partial mRNA	transferase activity, pyridoxal phosphate binding (GO:0030170), transaminase activity (GO:0008483), 1-aminocyclopropane-1-carboxylate synthase activity (GO:0016847), L-tyrosine:2-oxoglutarate aminotransferase activity (GO:0004838), catalytic activity (GO:0003824)	Q93703		1.4438					0.797543
Bm403	WBGene00220664	A0A0H5S595	XM_001897220.1	Brugia malayi RIKEN cDNA A930016P21 partial mRNA	-	Q9XX11		-1.316			1.19794
Bm4031	WBGene00224292	A0A0H5S6M0	XM_001902137.1	Brugia malayi Serine/threonine protein phosphatase PP1-gamma catalytic subunit partial mRNA	hydrolase activity (GO:0016787)	P91420		-3.7952
Bm4035	WBGene00224296	A0A0K0JCW9	XM_001897080.1	Brugia malayi aldehyde dehydrogenase partial mRNA	oxidoreductase activity (GO:0016491)	Q20352		0.88664
Bm4039	WBGene00224300	A0A0J9Y974	XM_001893540.1	Brugia malayi Serine/threonine-protein kinase F42G10.2, putative partial mRNA	ATP binding (GO:0005524), protein kinase activity (GO:0004672), ATP binding (GO:0005524), protein serine/threonine kinase activity (GO:0004674), transferase activity	Q20347							0.899056
Bm4043	WBGene00224304	A0A0H5SA30	XM_001900668.1	Brugia malayi ES2 protein partial mRNA	-	P34420		0.77432
Bm4053	WBGene00224314	A0A0K0JCZ1	XM_001901482.1	Brugia malayi hypothetical protein partial mRNA	-	Q564S3		-1.0889			1.19382
Bm4073	WBGene00224334	A0A0K0JD20	XM_001893014.1	Brugia malayi MGC84563 protein partial mRNA	-	not significant		-1.7622
Bm4077	WBGene00224338	A0A0K0JD25	XM_001899414.1	Brugia malayi EF hand family protein partial mRNA	calcium ion binding (GO:0005509)	Q20384		0.83785
Bm4107	WBGene00224368	A0A0K0JD82	CDQ05721.1	Protein BM-UNC-53, isoform b, partial [Brugia malayi]	ATP binding (GO:0005524), nucleotide binding (GO:0000166), nucleoside-triphosphatase activity (GO:0017111)	Q7YSI9							-1.45692
Bm4110	WBGene00224371	A0A0K0JD86	XM_001896471.1	Brugia malayi Cullin family protein partial mRNA	ubiquitin protein ligase binding (GO:0031625)	not significant							-1.04621
Bm4116	WBGene00224377	A0A0K0JD94	XM_001899566.1	Brugia malayi myosin heavy chain partial mRNA	motor activity (GO:0003774), motor activity (GO:0003774), ATP binding (GO:0005524)	P02566				-1.31164			-0.818298
Bm4118	WBGene00224379	A0A0H5SFL8	XM_001897020.1	Brugia malayi Coatomer epsilon subunit family protein partial mRNA	binding (GO:0005488), structural molecule activity (GO:0005198)	O62246		0.87108
Bm4123	WBGene00224384	A0A0J9XU41	XM_001899730.1	Brugia malayi Protein kinase domain containing protein partial mRNA	ATP binding (GO:0005524), protein kinase activity (GO:0004672), ATP binding (GO:0005524), protein serine/threonine kinase activity (GO:0004674), transferase activity	A0A0K0JDA2		1.1564					0.851498
Bm4125	WBGene00224386	A0A0K0JDA5	XM_001896134.1	Brugia malayi UcrQ family protein partial mRNA	ubiquinol-cytochrome-c reductase activity (GO:0008121)	not significant		-0.98946
Bm4142	WBGene00224403	A0A0J9XSX3	XM_001898074.1	Brugia malayi Homeobox protein ceh-14 partial mRNA	transcription regulator activity (GO:0030528), sequence-specific DNA binding (GO:0043565), DNA binding (GO:0003677), protein binding (GO:0005515), sequence-specific DNA binding transcription factor activity (GO:0003700), zinc ion binding (GO:0008270)	P20271							1.32434
Bm4147	WBGene00224408	A0A0K0JDD9	XM_001892265.1	Brugia malayi Malate dehydrogenase, cytoplasmic partial mRNA	L-malate dehydrogenase activity (GO:0030060), malate dehydrogenase activity (GO:0016615), binding (GO:0005488), catalytic activity (GO:0003824), oxidoreductase activity (GO:0016491)	Q9UAV5						-0.819305
Bm415	WBGene00220676	A0A0J9XSW3	CDP94729.1	Protein Bm415, isoform a [Brugia malayi]	-	not significant						-1.88793
Bm4165	WBGene00224426	A0A0K0JDG7	XM_001892893.1	Brugia malayi MGC80520 protein partial mRNA	-	Q7Z1R2							-3.46084
Bm4170	WBGene00224431	A0A0H5S7Y6	XM_001895937.1	Brugia malayi hypothetical protein partial mRNA	RNA polymerase II transcription mediator activity (GO:0016455)	Q20497		1.0199
Bm4173	WBGene00224434	A0A0J9Y4W0	XM_001901172.1	Brugia malayi Synaptophysin / synaptoporin family protein partial mRNA	-	Q5R3Y2					1.30117
Bm4178	WBGene00224439	A0A0H5SA33	XM_001895645.1	Brugia malayi Acyl CoA binding protein partial mRNA	binding (GO:0005488), fatty-acyl-CoA binding (GO:0000062)	Q20507						-1.02636
Bm4180	WBGene00224441	A0A0J9Y0V3	XM_001900467.1	Brugia malayi High mobility group protein 1.2 partial mRNA	DNA binding (GO:0003677), DNA binding (GO:0003677), protein binding (GO:0005515)	Q09390		0.86059
Bm4189	WBGene00224450	A0A0K0JDK4	XM_001892815.1	Brugia malayi Zinc finger, ZZ type family protein partial mRNA	calcium ion binding (GO:0005509), zinc ion binding (GO:0008270)	Q9Y048		-0.75158
Bm4204	WBGene00224465	A0A0K0JDM9	XM_001897998.1	Brugia malayi UDP-glucose:Glycoprotein Glucosyltransferase containing protein partial mRNA	UDP-glucose:glycoprotein glucosyltransferase activity (GO:0003980), transferase activity	Q9GPA0							-0.846239
Bm4219	WBGene00224480	A0A0J9Y9W3	CDQ04650.1	Protein Bm4219 [Brugia malayi]	-	Q20589		-1.0471
Bm4220	WBGene00224481	A0A0J9Y9P1	XP_001895019.1	vacuolar ATP synthase subunit H [Brugia malayi]	hydrogen ion transmembrane transporter activity (GO:0015078)	Q20591		-1.1184			1.15537
Bm4230	WBGene00224491	P90706	XM_001893726.1	Brugia malayi cytidine deaminase, identical partial mRNA	catalytic activity (GO:0003824), cytidine deaminase activity (GO:0004126), zinc ion binding (GO:0008270), hydrolase activity (GO:0016787)	Q22922		-5.4086	-6.90035
Bm4234	WBGene00224495	A0A0J9XU73	XM_001895830.1	Brugia malayi hypothetical protein partial mRNA	sequence-specific DNA binding transcription factor activity (GO:0003700)	Q20619							-1.85383
Bm4244	WBGene00224505	A0A0K0JDT8	XM_001891617.1	Brugia malayi myosin heavy chain, nonmuscle type 1 partial mRNA	motor activity (GO:0003774), motor activity (GO:0003774), ATP binding (GO:0005524), protein binding (GO:0005515)	Q20641				-1.82395			-1.53082
Bm4245	WBGene00224506	A0A0J9XW65	XM_001898438.1	Brugia malayi PAN domain containing protein partial mRNA	-	Q9XUE5		1.0228
Bm4246	WBGene00224507	A0A0H5SEE1	XM_001896504.1	Brugia malayi ubiquitin partial mRNA	protein binding (GO:0005515)	P0CG71		0.90636
Bm4251 merged into Bm6632	WBGene00226893	A0A0J9XQG6	XM_001898695.1	Brugia malayi Ulp1 protease family, C-terminal catalytic domain containing protein partial mRNA	phosphoric diester hydrolase activity (GO:0008081)	not significant							-0.972003
Bm4265	WBGene00224526	A0A0H5SB09	XM_001899285.1	Brugia malayi Probable exocyst complex component Sec3, putative partial mRNA	-	Q20678				-1.12754			-0.790644
Bm4272	WBGene00224533	A0A0K0JDX8	XM_001897971.1	Brugia malayi BAT2 N-terminus family protein partial mRNA	-	Q9GZI0		0.8346
Bm4306	WBGene00224567	A0A0K0JE27	XM_001897432.1	Brugia malayi CAP-Gly domain containing protein partial mRNA	-	not significant				-2.0695
Bm4313	WBGene00224574	A0A0H5S3L2	XM_001900112.1	Brugia malayi T20G5.12 protein partial mRNA	-	Q18883							0.8814
Bm4324	WBGene00224585	A0A0H5SQN4	XM_001899369.1	Brugia malayi KIAA0801 protein partial mRNA	nucleic acid binding (GO:0003676), ATP binding (GO:0005524), ATP-dependent helicase activity (GO:0008026), nucleic acid binding (GO:0003676), helicase activity (GO:0004386)	Q965K2							-0.83611
Bm4326	WBGene00224587	A0A0K0JE52	XM_001901964.1	Brugia malayi hypothetical protein partial mRNA	-	not significant							-0.820438
Bm4332	WBGene00224593	A0A0H5S8G9	XM_001898640.1	Brugia malayi MGC82625 protein partial mRNA	-	Q9N4K0		-0.81129
Bm4345	WBGene00224606	A0A0J9XWN9	XM_001897186.1	Brugia malayi Transcription initiation protein SPT4 homolog 1, putative partial mRNA	-	Q9TZ93		-1.0842
Bm4352	WBGene00224613	A0A0J9Y1L6	XM_001900551.1	Brugia malayi Pumilio-family RNA binding repeat containing protein partial mRNA	RNA binding (GO:0003723), binding (GO:0005488)	Q20757							-0.827647
Bm4368	WBGene00224629	A0A0K0JEB2	XM_001902727.1	Brugia malayi hypothetical protein partial mRNA	-	Q22992						-1.31397	-1.62863
Bm4396	WBGene00224657	A0A0J9XT43	XM_001899002.1	Brugia malayi Egg laying defective protein 4, isoform c, putative partial mRNA	ATP binding (GO:0005524), cGMP-dependent protein kinase activity (GO:0004692), ATP binding (GO:0005524), protein kinase activity (GO:0004672), protein serine/threonine kinase activity (GO:0004674), transferase activity	O76360		0.94609
Bm4421	WBGene00224682	A0A0K0JEL3	XM_001891811.1	Brugia malayi hypothetical protein partial mRNA	-	Q7YX00					1.35
Bm4428	WBGene00224689	A0A0K0JEM2	XM_001901392.1	Brugia malayi Solo partial mRNA	protein binding (GO:0005515)	Q20833				-1.12474			-1.01189
Bm4431	WBGene00224692	A0A0H5S4H6	XM_001894710.1	Brugia malayi oxidoreductase, short chain dehydrogenase/reductase family protein partial mRNA	oxidoreductase activity (GO:0016491), binding (GO:0005488)	Q86NJ7		-1.6106
Bm4440	WBGene00224701	A0A0H5SC02	XM_001896528.1	Brugia malayi hypothetical protein partial mRNA	ATP binding (GO:0005524), transcription factor binding (GO:0008134), ATP binding (GO:0005524), ATPase activity (GO:0016887), nucleotide binding (GO:0000166), nucleoside-triphosphatase activity (GO:0017111), protein binding (GO:0005515)	L8E6W9				-1.76778
Bm4450	WBGene00224711	A0A0J9XXX8	XM_001896032.1	Brugia malayi Transmembrane protein 16C partial mRNA	-	-							-0.997132
Bm4471	WBGene00224732	A0A0J9XN31	XM_001895922.1	Brugia malayi Protein-tyrosine phosphatase containing protein partial mRNA	phosphatase activity (GO:0016791), protein binding (GO:0005515), protein tyrosine phosphatase activity (GO:0004725)	H2KZM6				-1.13382
Bm4495	WBGene00224756	A0A0H5S260	XM_001895459.1	Brugia malayi U1 zinc finger family protein partial mRNA	nucleic acid binding (GO:0003676), zinc ion binding (GO:0008270), nucleic acid binding (GO:0003676), protein binding (GO:0005515)	Q9XUY1		0.86213
Bm4516	WBGene00224777	A0A0K0JF08	XM_001898621.1	Brugia malayi bZIP transcription factor family protein partial mRNA	DNA binding (GO:0003677), sequence-specific DNA binding transcription factor activity (GO:0003700), sequence-specific DNA binding (GO:0043565), protein dimerization activity (GO:0046983)	O44743		1.2028
Bm4534	WBGene00224795	A0A0K0JF38	XM_001899461.1	Brugia malayi LIM-domain binding protein partial mRNA	transcription cofactor activity (GO:0003712)	G5EEL0		1.0736
Bm4536	WBGene00224797	A0A0H5S6P0	XM_001897381.1	Brugia malayi Histone H3.3 partial mRNA	DNA binding (GO:0003677)	Q10453							0.566201
Bm4539	WBGene00224800	A0A0K0JF45	XM_001902470.1	Brugia malayi Probable DNA-directed RNA polymerases I/III 16 kDa polypeptide partial mRNA	DNA binding (GO:0003677), DNA-directed RNA polymerase activity (GO:0003899)	P34476		-0.96451
Bm4540	WBGene00224801	A0A0K0JF47	XM_001896681.1	Brugia malayi ubiquitin-conjugating enzyme E2 G1 partial mRNA	acid-amino acid ligase activity (GO:0016881)	P34477		-0.93643
Bm4557	WBGene00224818	A0A0H5SDZ5	XM_001895163.1	Brugia malayi PAZ domain containing protein partial mRNA	nucleic acid binding (GO:0003676), protein binding (GO:0005515)	D9N120							-0.790756
Bm4563	WBGene00224824	A0A0H5SF34	XM_001896390.1	Brugia malayi Ctr copper transporter family protein partial mRNA	copper ion transmembrane transporter activity (GO:0005375)	Q19936		-0.80817
Bm4567	WBGene00224828	A0A0K0JF88	XM_001897321.1	Brugia malayi Glycosyl hydrolases family 38 protein partial mRNA	mannosidase activity (GO:0015923), alpha-mannosidase activity (GO:0004559), catalytic activity (GO:0003824), carbohydrate binding (GO:0030246), hydrolase activity, zinc ion binding (GO:0008270)	Q2PJ74				-1.94948			-1.66727
Bm4575	WBGene00224836	A0A0K0JFA1	XM_001900493.1	Brugia malayi GRIP domain containing protein partial mRNA	protein binding (GO:0005515)	G5EEK2							-5.71447
Bm4602	WBGene00224863	A0A0H5S4V5	XM_001891580.1	Brugia malayi RAMP4-2 partial mRNA	-	Q93838		-1.1958
Bm4605	WBGene00224866	A0A0K0JFE2	XM_001902676.1	Brugia malayi collagen col-34 partial mRNA	structural constituent of cuticle (GO:0042302)	P34687			-2.1065			-2.22999	-1.4465
Bm4606	WBGene00224867	A0A0K0JFE3	XM_001899398.1	Brugia malayi Liprin-alpha 2 partial mRNA	protein binding (GO:0005515)	Q21049		0.91646
Bm4615	WBGene00224876	A0A0K0JFF5	XM_001895669.1	Brugia malayi Chitin binding Peritrophin-A domain containing protein partial mRNA	chitin binding (GO:0008061)	O45599				-1.34845
Bm4623	WBGene00224884	A0A0K0JFG4	XM_001898423.1	Brugia malayi hypothetical protein partial mRNA	-	not significant	2.89583				1.68696
Bm4659	WBGene00224920	A0A0K0JFM1	XM_001899043.1	Brugia malayi Ubiquitin carboxyl-terminal hydrolase family protein partial mRNA	protein binding (GO:0005515), ubiquitin thiolesterase activity (GO:0004221)	Q7JKC3		0.80654
Bm4674	WBGene00224935	A0A0H5S6K1	XM_001901923.1	Brugia malayi Alcohol dehydrogenase class III partial mRNA	zinc ion binding (GO:0008270), S-(hydroxymethyl)glutathione dehydrogenase activity (GO:0051903), binding (GO:0005488), oxidoreductase activity (GO:0016491)	Q17335		4.8878
Bm4678	WBGene00224939	A0A0K0JFP3	AY341346.1	Brugia malayi hexokinase mRNA, complete cds	ATP binding (GO:0005524), phosphotransferase activity	Q9XU15							-1.2339
Bm4684	WBGene00224945	A0A0K0JFQ7	XM_001902329.1	Brugia malayi Myotubularin-related family protein partial mRNA	phosphatase activity (GO:0016791), protein binding (GO:0005515)	not significant				-1.25065
Bm4686	WBGene00224947	A0A0K0JFQ9	CDQ05840.1	Protein BM-EAT-20, isoform c [Brugia malayi]	protein binding (GO:0005515)	Q9NL29							-0.839819
Bm4708	WBGene00224969	A0A0H5SFF0	XM_001891618.1	Brugia malayi 2700029M09Rik protein partial mRNA	-	O62291		1.5075
Bm4734	WBGene00224995	A0A0K0JFY2	XM_001898301.1	Brugia malayi zgc:91831 partial mRNA	-	G5ECC8		-1.002
Bm4737	WBGene00224998	A0A0H5S007	XM_001893541.1	Brugia malayi DESR1 partial mRNA	-	Q21102		-1.2899			1.26157
Bm4743	WBGene00225004	A0A0K0JFZ3	XM_001892147.1	Brugia malayi hypothetical protein partial mRNA	hydrolase activity	Q21109		2.2694
Bm4764	WBGene00225025	A0A0H5S578	XM_001899109.1	Brugia malayi Immunoglobulin I-set domain containing protein partial mRNA	protein binding (GO:0005515)	B1Q236							-1.6149
Bm4772	WBGene00225033	A0A0H5S3D5	XM_001892760.1	Brugia malayi homolog of yeast longevity gene protein 2, isoform a partial mRNA	-	Q7Z139		-1.3521
Bm485	WBGene00220746	A0A0J9XVY3	XM_001896537.1	Brugia malayi hypothetical protein partial mRNA	-	not significant		-1.1436
Bm4850	WBGene00225111	A0A0I9N3Z1	XM_001896308.1	Brugia malayi Arginine-tRNA-protein transferase, C terminus containing protein partial mRNA	arginyltransferase activity (GO:0004057)	Q8I4H6				-1.48805
Bm4878	WBGene00225139	A0A0K0JGJ7	XM_001896802.1	Brugia malayi Cytochrome b5-like Heme/Steroid binding domain containing protein partial mRNA	heme binding (GO:0020037)	Q7YZW5		-0.96783
Bm4885	WBGene00225146	A0A0H5SQQ0	CDQ00475.1	Protein Bm4885, isoform c [Brugia malayi]	-	Q8WQE6		-1.0315
Bm4902	WBGene00225163	A0A0H5S2L0	XM_001891933.1	Brugia malayi Protein kinase domain containing protein partial mRNA	ATP binding (GO:0005524), protein binding (GO:0005515), protein kinase activity (GO:0004672), protein serine/threonine kinase activity (GO:0004674), small GTPase regulator activity (GO:0005083), transferase activity	O01583							-1.33988
Bm4903	WBGene00225164	A0A0J9XSU5	XM_001899136.1	Brugia malayi laminin-like protein K08C7.3 precursor partial mRNA	protein binding (GO:0005515)	Q21442				-1.1993			-0.873174
Bm4904	WBGene00225165	A0A0K0JGN8	XM_001894095.1	Brugia malayi Cuticle collagen 7 precursor partial mRNA	-	Q21855					1.66694
Bm491	PSEUDOGENE						4.03652
Bm4949	WBGene00225210	A0A0K0JGU9	XM_001891855.1	Brugia malayi Sulfatase family protein partial mRNA	sulfuric ester hydrolase activity (GO:0008484), catalytic activity (GO:0003824)	Q21376				-1.14796			-1.00772
Bm4957	WBGene00225218	A0A0K0JGW4	XM_001895980.1	Brugia malayi LD45826p partial mRNA	methyltransferase activity (GO:0008168)	Q9NAP7						1.24883	1.55202
Bm4965	WBGene00225226	A0A0I9NB70	XM_001901156.1	Brugia malayi Brix domain containing protein partial mRNA	-	O44991		1.4021
Bm4969	WBGene00225230	A0A0H5S3U4	XM_001895555.1	Brugia malayi HSPC038 protein partial mRNA	zinc ion binding (GO:0008270)	G5EDA6		-0.87288
Bm4970	WBGene00225231	A0A0K0JGY1	XM_001895554.1	Brugia malayi zgc:92624 protein partial mRNA	-	G4S035		-1.2016
Bm4971	WBGene00225232	A0A0K0JGY2	XM_001899814.1	Brugia malayi Glyceraldehyde 3-phosphate dehydrogenase, putative (Bm1_41940) partial mRNA	glyceraldehyde-3-phosphate dehydrogenase activity (GO:0008943), NAD binding (GO:0051287), binding (GO:0005488), oxidoreductase activity	P04970	-1.80502
Bm4972	WBGene00225233	A0A0H5S2L4	XM_001896987.1	Brugia malayi Spectrin alpha chain partial mRNA	calcium ion binding (GO:0005509), protein binding (GO:0005515)	G4S034							-0.961336
Bm4990	WBGene00225251	A0A0K0JH06	XM_001894564.1	Brugia malayi Zinc finger, C2H2 type family protein partial mRNA	zinc ion binding (GO:0008270), protein binding (GO:0005515)	S6FMY4				-1.04593
Bm4997	WBGene00225258	A0A0K0JH28	XM_001901991.1	Brugia malayi beta-G spectrin partial mRNA	actin binding (GO:0003779), protein binding (GO:0005515)	S6FN00				-1.0509
Bm5011	WBGene00225272	A0A0J9XPN5	XM_001902356.1	Brugia malayi ribosomal protein L36 containing protein partial mRNA	structural constituent of ribosome (GO:0003735)	Q7YWY8		-1.0763			1.37473
Bm5019	WBGene00225280	A0A0K0JH73	XM_001900795.1	Brugia malayi Probable DNA topoisomerase II partial mRNA	ATP binding (GO:0005524), DNA binding (GO:0003677), DNA topoisomerase (ATP-hydrolyzing) activity (GO:0003918), ATP binding (GO:0005524), sequence-specific DNA binding transcription factor activity (GO:0003700)	Q23670				-1.1714			-0.883131
Bm5021	WBGene00225282	A0A0H5SNA0	XM_001901594.1	Brugia malayi Myosin tail family protein partial mRNA	motor activity (GO:0003774), motor activity (GO:0003774), ATP binding (GO:0005524)	P12844				-1.63761			-1.32293
Bm5023	WBGene00225284	A0A0K0JH78	XM_001898345.1	Brugia malayi Kinesin motor domain containing protein partial mRNA	-	not significant						2.93189
Bm5053	WBGene00225314	A0A0H5SEQ6	XM_001898819.1	Brugia malayi Sugar transporter family protein partial mRNA	transmembrane transporter activity (GO:0022857), substrate-specific transmembrane transporter activity (GO:0022891), transporter activity (GO:0005215)	Q21455						-1.09343
Bm5060	WBGene00225321	A0A0K0JHD0	XM_001891912.1	Brugia malayi hypothetical protein partial mRNA	inward rectifier potassium channel activity (GO:0005242)	H2KYE6		-1.1347
Bm5083	WBGene00225344	A0A0J9XRB1	XM_001896760.1	Brugia malayi Kinesin motor domain containing protein partial mRNA	microtubule motor activity (GO:0003777), ATP binding (GO:0005524)	Q8MQ04							-0.87153
Bm5089	WBGene00225350	A0A0K0JHH5	XM_001902530.1	Brugia malayi EF hand family protein partial mRNA	calcium ion binding (GO:0005509)	G5EBH7		0.8358
Bm5103	WBGene00225364	A0A0K0JHJ4	XM_001892388.1	Brugia malayi Helix-loop-helix DNA-binding domain containing protein partial mRNA	transcription regulator activity (GO:0030528)	not significant		1.3318
Bm5120	WBGene00225381	A0A0H5S8Y7	XM_001895986.1	Brugia malayi Protein prenyltransferase alpha subunit repeat containing protein partial mRNA	protein binding (GO:0005515), protein prenyltransferase activity (GO:0008318)	Q9TYY0				-1.40942
Bm5124	WBGene00225385	A0A0J9XTF8	XM_001897522.1	Brugia malayi Tyrosine-protein kinase abl-1 partial mRNA	non-membrane spanning protein tyrosine kinase activity (GO:0004715), ATP binding (GO:0005524), protein binding (GO:0005515), protein kinase activity (GO:0004672), protein serine/threonine kinase activity (GO:0004674), protein tyrosine kinase activity (GO:0004713), transferase activity	P03949		0.89793
Bm5141	WBGene00225402	A0A0K0JHP8	XM_001900747.1	Brugia malayi mKIAA2025 protein partial mRNA	protein binding (GO:0005515), zinc ion binding (GO:0008270)	O45962		-5.6266
Bm5148	WBGene00225409	A0A0K0JHQ5	XM_001892765.1	Brugia malayi hypothetical protein partial mRNA	-	not significant					-1.90121
Bm5149	WBGene00225410	A0A0K0JHQ6	XM_001892566.1	Brugia malayi Ammonium transporter 3 partial mRNA	ammonium transmembrane transporter activity (GO:0008519)	Q21565							-2.73024
Bm5156	WBGene00225417	A0A0J9XTT1	AF538716.1	Brugia malayi mitochondrion, complete genome	-	not significant					1.38156
Bm5172	WBGene00225433	A0A0H5SBS4	XM_001900371.1	Brugia malayi Coronin-like protein partial mRNA	protein binding (GO:0005515)	Q21624		1.4983
Bm5173	WBGene00225434	A0A0I9N4J2	XM_001892348.1	Brugia malayi MGC85231 protein partial mRNA	-	Q21626	2.26601
Bm5183	WBGene00225444	A0A0K0JHU9	XM_001900460.1	Brugia malayi RhoGEF domain containing protein partial mRNA	Rho guanyl-nucleotide exchange factor activity (GO:0005089), guanyl-nucleotide exchange factor activity (GO:0005085), protein binding (GO:0005515)	Q21653		-1.0405
Bm5195	WBGene00225456	A0A0J9XRB8	XM_001896845.1	Brugia malayi elongation factor 1-alpha (EF-1-alpha) partial mRNA	GTP binding (GO:0005525), GTPase activity (GO:0003924), GTP binding (GO:0005525), translation elongation factor activity (GO:0003746)	G8JY74							0.578018
Bm520	WBGene00220781	A0A0J9XXI9	CDP97169.1	Protein Bm520 [Brugia malayi]	-	not significant		-1.9415
Bm5204	WBGene00225465	A0A0K0JHY1	XM_001895701.1	Brugia malayi hypothetical protein partial mRNA	binding (GO:0005488), oxidoreductase activity (GO:0016491), transferase activity, zinc ion binding (GO:0008270)	Q21702		5.731
Bm521	WBGene00220782	A0A0H5S7S4	XM_001893611.1	Brugia malayi Zinc finger, C2H2 type family protein partial mRNA	-	not significant		-2.4267
Bm5214	WBGene00225475	A0A0I9NB86	XM_001902403.1	Brugia malayi RING finger protein 20 partial mRNA	protein binding (GO:0005515), zinc ion binding (GO:0008270)	not significant							-0.969732
Bm5217	WBGene00225478	A0A0J9XZD2	XM_001900343.1	Brugia malayi DNA gyrase/topoisomerase IV, A subunit family protein partial mRNA	ATP binding (GO:0005524), DNA binding (GO:0003677), DNA topoisomerase (ATP-hydrolyzing) activity (GO:0003918), ATP binding (GO:0005524), sequence-specific DNA binding transcription factor activity	U4PQV7				-1.32421
Bm5218	WBGene00225479	A0A0I9R2U2	XM_001898574.1	Brugia malayi hypothetical protein partial mRNA	-	J7S160						-1.55414
Bm5229	WBGene00225490	A0A0H5SBG3	XM_001899538.1	Brugia malayi Glycosyl hydrolases family 31 protein partial mRNA	catalytic activity (GO:0003824), carbohydrate binding (GO:0030246), hydrolase activity	Q21750				-1.01484
Bm5250	WBGene00225511	A0A0K0JI47	CDP95268.1	Protein Bm5250 [Brugia malayi]	-	Q2PJ98		-1.0113
Bm5264	WBGene00225525	A0A0K0JI68	XM_001899775.1	Brugia malayi Ras family protein partial mRNA	GTP binding (GO:0005525), GTP binding (GO:0005525)	G5EBF0		1.4379
Bm5288	WBGene00225549	A0A0J9YBN2	XM_001893820.1	Brugia malayi Viral A-type inclusion protein repeat containing protein partial mRNA	-	Q5WRT9				-1.91238			-1.28359
Bm5295	WBGene00225556	A0A0K0JIB6	XM_001895136.1	Brugia malayi Ser/Thr protein phosphatase family protein partial mRNA	hydrolase activity (GO:0016787)	Q21840		-3.2483
Bm530	WBGene00220791	A0A0J9XWL5	XM_001898534.1	Brugia malayi hypothetical protein (Bm1_35610) partial mRNA	-	not significant		-1.0094
Bm5315	WBGene00225576	A0A0H5S666	XM_001899149.1	Brugia malayi SWIM zinc finger family protein partial mRNA	zinc ion binding (GO:0008270)	Q21875		0.9414
Bm5380	WBGene00225641	A0A0K0JIP1	XM_001897281.1	Brugia malayi hypothetical protein partial mRNA	sequence-specific DNA binding transcription factor activity (GO:0003700), zinc ion binding (GO:0008270), sequence-specific DNA binding transcription factor activity (GO:0003700), sequence-specific DNA binding (GO:0043565), steroid hormone receptor activity (GO:0003707)	not significant				-2.33227
Bm5393	WBGene00225654	A0A0J9XQ06	XM_001894149.1	Brugia malayi major sperm protein 2 cytoskeletal MSP partial mRNA	structural molecule activity (GO:0005198)	Q94053	1.51687				1.82344
Bm5403	WBGene00225664	A0A0H5S899	XM_001896038.1	Brugia malayi ATP synthase f chain, mitochondrial partial mRNA	-	Q22021		-0.85044
Bm5412	WBGene00225673	A0A0H5S095	CDQ05947.1	Protein Bm5412, isoform a [Brugia malayi]	ATP binding (GO:0005524), protein kinase activity (GO:0004672), ATP binding (GO:0005524), protein serine/threonine kinase activity (GO:0004674), transferase activity	Q22033							-2.07769
Bm5420	WBGene00225681	A0A0H5SPL6	XM_001900562.1	Brugia malayi WH2 motif family protein partial mRNA	protein binding (GO:0005515)	H2KZ22		2.1828
Bm543	DEAD GENE							-0.9864
Bm5433	WBGene00225694	A0A0K0JIW8	CDP93629.1	Protein Bm5433 [Brugia malayi]	-	Q21997		-1.0025
Bm5475	WBGene00225736	A0A0K0JJ26	XM_001901914.1	Brugia malayi EGF-like domain containing protein partial mRNA	calcium ion binding (GO:0005509), calcium ion binding (GO:0005509), protein binding (GO:0005515), homophilic cell adhesion via plasma membrane adhesion molecules (GO:0007156), membrane (GO:0016020)	H9G306		-1.5606
Bm5480 merged into Bm5481	WBGene00225741	A0A0J9Y348	XM_001899321.1	Brugia malayi Kinesin motor domain containing protein partial mRNA	-					-1.2712			-1.15945
Bm5481	WBGene00225742	A0A0J9Y348	XM_001899321.1	Brugia malayi Kinesin motor domain containing protein partial mRNA	protein binding (GO:0005515)	G5EFJ0				-1.90161			-1.14358
Bm550	WBGene00220811	A0A0K0JJ60	CDP97615.1	Protein Bm550 [Brugia malayi]	-	not significant			-2.7101			1.77852
Bm5504	WBGene00225765	A0A0K0JJ66	XM_001896455.1	Brugia malayi Ground-like domain containing protein partial mRNA	-	H9G339		-1.2965
Bm5512	WBGene00225773	A0A0H5SLR9	XM_001898648.1	Brugia malayi Hypothetical 23.7 kDa protein in CYR1-OST1 intergenic region partial mRNA	-	Q8I7G0		-0.9041
Bm5533	WBGene00225794	A0A0K0JJA2	XM_001892246.1	Brugia malayi hypothetical protein partial mRNA	-	Q22141		-1.2419
Bm5535	WBGene00225796	A0A0K0JJA4	XM_001894240.1	Brugia malayi calpain 7, putative (Bm1_14050) partial mRNA	calcium-dependent cysteine-type endopeptidase activity (GO:0004198)	Q22143				-1.40795			-1.55339
Bm5539	WBGene00225800	A0A0H5SGH9	XM_001891596.1	Brugia malayi RhoGAP domain containing protein partial mRNA	cytoskeletal adaptor activity (GO:0008093), SH3 domain binding (GO:0017124), protein binding (GO:0005515)	H2KZV6				-1.11682			-1.25786
Bm5562	WBGene00225823	A0A0H5S7P3	XM_001901778.1	Brugia malayi rad50 family protein partial mRNA	ATP binding (GO:0005524), nucleotide binding (GO:0000166)	O44199				-1.30322			-0.967449
Bm5570	WBGene00225831	A0A0H5S2F9	XM_001892458.1	Brugia malayi hypothetical protein partial mRNA	alpha, catalytic activity (GO:0003824)	Q9GYK9							0.595041
Bm5587	WBGene00225848	A0A0K0JJH7	XM_001897292.1	Brugia malayi nicalin partial mRNA	peptidase activity (GO:0008233)	A5JYX8							0.657064
Bm5588	WBGene00225849	A0A0J9Y481	XM_001895202.1	Brugia malayi hypothetical protein partial mRNA	nucleic acid binding (GO:0003676)	Q7JKP6							-1.12401
Bm5603	WBGene00225864	A0A0K0JJK0	CDP98191.1	Protein Bm5603, isoform b [Brugia malayi]	-	Q09347							1.25813
Bm5604	WBGene00225865	A0A0K0JJK1	XM_001896594.1	Brugia malayi U-box domain containing protein partial mRNA	ubiquitin-ubiquitin ligase activity (GO:0034450), ubiquitin-protein ligase activity (GO:0004842)	Q6BEV4							-1.13289
Bm5608	WBGene00225869	A0A0K0JJK5	XM_001898869.1	Brugia malayi DEAD/DEAH box helicase family protein partial mRNA	nucleic acid binding (GO:0003676), ATP binding (GO:0005524), ATP-dependent helicase activity (GO:0008026), nucleic acid binding (GO:0003676), helicase activity (GO:0004386)	G5ED26				-1.20926
Bm5610	WBGene00225871	A0A0K0JJK9	XM_001891695.1	Brugia malayi Protein kinase domain containing protein partial mRNA	ATP binding (GO:0005524), protein binding (GO:0005515), protein kinase activity (GO:0004672), ATP binding (GO:0005524), protein serine/threonine kinase activity (GO:0004674), protein tyrosine kinase activity (GO:0004713), transferase activity	Q18142						1.75354
Bm5627	WBGene00225888	A0A0J9XR91	CDP93423.1	Protein Bm5627 [Brugia malayi]	-	not significant		-1.3239
Bm5654	WBGene00225915	A0A0J9XUS6	XM_001901763.1	Brugia malayi Peptidase family M1 containing protein partial mRNA	metallopeptidase activity (GO:0008237), zinc ion binding (GO:0008270)	Q1HB04				-1.4913
Bm5671	WBGene00225932	A0A0K0JJW2	XM_001902411.1	Brugia malayi Splicing factor 3B subunit 1 partial mRNA	binding (GO:0005488)	G5EEQ8		0.82223
Bm5678	WBGene00225939	A0A0K0JJX1	XM_001901448.1	Brugia malayi hypothetical protein partial mRNA	-	Q8T3D2				-1.20654
Bm5680	WBGene00225941	A0A0J9XWD1	XM_001898590.1	Brugia malayi nicotinic acetylcholine receptor beta-1 chain precursor partial mRNA	extracellular ligand-gated ion channel activity (GO:0005230), nicotinic acetylcholine-activated cation-selective channel activity (GO:0004889), ion channel activity (GO:0005216)	P48181		1.5136
Bm5682	WBGene00225943	A0A0K0JJY0	XM_001891688.1	Brugia malayi hypothetical protein partial mRNA	-	not significant	1.67796
Bm57	WBGene00220318	A0A0J9XM33	CDP90923.1	Protein Bm57 [Brugia malayi]	-	not significant	-3.40012	-4.8504
Bm5705	WBGene00225966	A0A0I9N5B5	XM_001896442.1	Brugia malayi hypothetical protein partial mRNA	-	Q22371		-1.5272			1.26993
Bm5709	WBGene00225970	A0A0H5S3P3	XM_001896344.1	Brugia malayi Cwf15/Cwc15 cell cycle control protein partial mRNA	-	O45766		0.94164					0.756072
Bm5716	WBGene00225977	A0A0K0JK29	XM_001896428.1	Brugia malayi hematopoietic stem/progenitor cells 176, putative partial mRNA	-	G4SNB8		-1.3498
Bm5734	WBGene00225995	A0A0K0JK53	XM_001893361.1	Brugia malayi hypothetical protein partial mRNA	-	not significant		-5.3737
Bm5741	WBGene00226002	A0A0K0JK69	XM_001895778.1	Brugia malayi F/Y-rich N-terminus family protein partial mRNA	DNA binding (GO:0003677), protein binding (GO:0005515), zinc ion binding (GO:0008270)	G5EGI1		1.1103
Bm5767	WBGene00226028	A0A0H5S1D8	XM_001894409.1	Brugia malayi hypothetical protein partial mRNA	carbonate dehydratase activity (GO:0004089), zinc ion binding (GO:0008270)	Q8T3C8					1.83754
Bm5785	WBGene00226046	A0A0K0JKC6	XM_001900036.1	Brugia malayi Dumpy : shorter than wild-type protein 10, isoform b (Bm1_43045) partial mRNA	structural constituent of cuticle (GO:0042302)	P35800							0.760588
Bm5803	WBGene00226064	A0A0I9N588	XM_001897878.1	Brugia malayi Protein tyrosine phosphatase-like protein, PTPLA containing protein partial mRNA	-	O17040		-0.77768
Bm5811	WBGene00226072	A0A0K0JKG6	XM_001902023.1	Brugia malayi hypothetical protein partial mRNA	beta-N-acetylhexosaminidase activity (GO:0004563), protein binding (GO:0005515)	Q9U367				-1.00607
Bm5814	WBGene00226075	A0A0J9Y181	XM_001897077.1	Brugia malayi hypothetical protein partial mRNA	binding (GO:0005488)	Q22528							-1.18985
Bm5830	WBGene00226091	A0A0J9Y590	XM_001901005.1	Brugia malayi CG8009-PA partial mRNA	-	not significant		-1.122
Bm5833	WBGene00226094	A0A0I9R3C3	XM_001899762.1	Brugia malayi Immunoglobulin I-set domain containing protein partial mRNA	protein binding (GO:0005515)	G5EF96		1.2133
Bm5846	WBGene00226107	A0A0H5S5M0	XM_001899199.1	Brugia malayi hypothetical protein partial mRNA	-	B1Q244							0.717574
Bm5873	WBGene00226134	A0A0K0JKQ6	XM_001892825.1	Brugia malayi hypothetical protein partial mRNA	-	not significant		-1.2116
Bm5897	WBGene00226158	A0A0J9XUM9	XM_001899709.1	Brugia malayi CG7507-PA partial mRNA	ATP binding (GO:0005524), ATPase activity (GO:0016887), microtubule motor activity (GO:0003777), nucleotide binding (GO:0000166), nucleoside-triphosphatase activity (GO:0017111)	Q19020				-1.20312
Bm5908	WBGene00226169	A0A0I9N666	XM_001896311.1	Brugia malayi laminin alpha chain partial mRNA	protein binding (GO:0005515), receptor binding (GO:0005102)	G5ECE3				-1.30135			-0.918753
Bm5931	WBGene00226192	0A0K0JKZ9	XM_001894634.1	Brugia malayi carbohydrate phosphorylase partial mRNA	phosphorylase activity (GO:0004645), phosphorylase activity (GO:0004645), pyridoxal phosphate binding (GO:0030170)	Q86NC1							-0.74834
Bm5934	WBGene00226195	A0A0J9XS98	XM_001899114.1	Brugia malayi HMG box family protein partial mRNA	DNA binding (GO:0003677), protein binding (GO:0005515)	G5EBG6				-1.76511
Bm594	WBGene00220855	A0A0J9XZ77	XM_001895937.1	Brugia malayi hypothetical protein partial mRNA	-	not significant		1.3897
Bm5960	WBGene00226221	A0A0H5S7I2	XM_001896061.1	Brugia malayi Sodium:neurotransmitter symporter family protein partial mRNA	neurotransmitter:sodium symporter activity (GO:0005328)	Q03614			-3.45447
Bm5967	WBGene00226228	A0A0K0JL53	XM_001892360.1	Brugia malayi Hepatocellular carcinoma-associated antigen 59 family protein partial mRNA	-	Q9XVH9		1.373
Bm5979 merged into Bm2	WBGene00220263	A0A0K0J8D2	XM_001896662.1	Brugia malayi Ubiquitin carboxyl-terminal hydrolase family protein partial mRNA	-	not significant				-1.24961
Bm6009	WBGene00226270	A0A0K0JLB3	CDQ06050.1	Protein BM-BBS-8, isoform b [Brugia malayi]	binding (GO:0005488), protein binding (GO:0005515)	Q23049		-1.9471
Bm6017	WBGene00226278	A0A0K0JLC4	XM_001893009.1	Brugia malayi jmjC domain containing protein partial mRNA	protein binding (GO:0005515)	not significant					-1.71972
Bm6034	WBGene00226295	A0A0K0JLE8	XM_001902767.1	Brugia malayi Ubiquitin carboxyl-terminal hydrolase family protein partial mRNA	ubiquitin thiolesterase activity (GO:0004221), zinc ion binding (GO:0008270)	P91502							-0.792116
Bm6047	WBGene00226308	A0A0H5SHJ5	XM_001894381.1	Brugia malayi Ubiquinol-cytochrome C reductase hinge protein partial mRNA	ubiquinol-cytochrome-c reductase activity (GO:0008121)	O45864		-1.2581
Bm6065	WBGene00226326	A0A0I9N5J0	CDP96714.1	Protein Bm6065, isoform a [Brugia malayi]	-	not significant		-1.1199
Bm6076	WBGene00226337	A0A0H5S4S7	XM_001894386.1	Brugia malayi Major Facilitator Superfamily protein partial mRNA	-	Q03567						-1.09564	-2.21464
Bm6098	WBGene00226359	A0A0K0JLN9	XM_001893379.1	Brugia malayi Probable molybdopterin binding domain containing protein partial mRNA	-	Q23069		-1.1067
Bm6130	WBGene00226391	A0A0H5S7X8	XM_001891769.1	Brugia malayi Uncharacterized hematopoietic stem/progenitor cells protein MDS029 partial mRNA	2 iron	Q5FC71		-0.94274
Bm6138	WBGene00226399	A0A0H5SPN2	XM_001900405.1	Brugia malayi hypothetical protein partial mRNA	-	Q7Z151		-1.5025
Bm6140	WBGene00226401	A0A0H5S8E2	XM_001901706.1	Brugia malayi Eukaryotic-type DNA primase, large subunit family protein partial mRNA	DNA primase activity (GO:0003896), nucleotidyltransferase activity (GO:0016779)	O02334		-1.3582
Bm6159	WBGene00226420	A0A0K0JLX2	CDQ04676.1	Protein BM-ITX-1, isoform c [Brugia malayi]	protein binding (GO:0005515), receptor binding (GO:0005102)	A0A078BPJ4						2.49981
Bm6163	WBGene00226424	A0A0J9YC81	XM_001891698.1	Brugia malayi Laminin related. see also lmb- protein 1, putative partial mRNA	protein binding (GO:0005515)	O44565							-0.882825
Bm6164 merged into Bm6163													-1.0152
Bm6192	WBGene00226453	A0A0J9Y7S2	XM_001896352.1	Brugia malayi Homeobox protein ceh-32 partial mRNA	DNA binding (GO:0003677), protein binding (GO:0005515), sequence-specific DNA binding transcription factor activity (GO:0003700), sequence-specific DNA binding (GO:0043565)	not significant							0.737966
Bm6199	WBGene00226460	A0A0K0JM38	XM_001894541.1	Brugia malayi hypothetical protein partial mRNA	-	O02173		-0.79387
Bm6205	WBGene00226466	A0A0K0JM49	CDP96743.1	Protein BM-VPS-18, isoform b [Brugia malayi]	-	Q23194							-1.60643
Bm6220	WBGene00226481	A0A0H5SIK2	XM_001895445.1	Brugia malayi Immunoglobulin I-set domain containing protein partial mRNA	ATP binding (GO:0005524), protein binding (GO:0005515), protein kinase activity (GO:0004672), ATP binding (GO:0005524), protein serine/threonine kinase activity (GO:0004674), transferase activity	G4SLD6				-1.46971			-1.38691
Bm6240	WBGene00226501	A0A0J9XWN2	XM_001898508.1	Brugia malayi hypothetical protein (Bm1_35480) partial mRNA	-	O02106							0.936876
Bm6263	WBGene00226524	A0A0J9Y563	XM_001891998.1	Brugia malayi RIKEN cDNA 1110057H19 partial mRNA	-	Q7YTG6					1.29558
Bm6275	WBGene00226536	A0A0J9Y6D9	XM_001894544.1	Brugia malayi LD27042p partial mRNA	-	O17287		-1.118
Bm6284	WBGene00226545	A0A0J9Y3X9	XM_001897484.1	Brugia malayi symbol partial mRNA	ARF guanyl-nucleotide exchange factor activity (GO:0005086), binding (GO:0005488)	Q7K783				-1.42759			-1.37084
Bm63	DEAD GENE									1.17674
Bm6337	WBGene00226598	A0A0K0JMR3	XM_001897235.1	Brugia malayi cysteinyl tRNA synthetase protein 1, isoform b, putative partial mRNA	nucleotide binding (GO:0000166), aminoacyl-tRNA ligase activity (GO:0004812), ATP binding (GO:0005524), nucleotide binding (GO:0000166), cysteine-tRNA ligase activity (GO:0004817)	A0A061ACL3							-1.2469
Bm6346	WBGene00226607	A0A0K0JMS4	XM_001898513.1	Brugia malayi enoyl-CoA hydratase/isomerase family protein (Bm1_35505) partial mRNA	catalytic activity (GO:0003824)	Q9TYL2						-0.941837
Bm6352	WBGene00226613	A0A0K0JMT4	XM_001901575.1	Brugia malayi hypothetical protein partial mRNA	-	G4SQC2		-1.2232
Bm6362	WBGene00226623	A0A0H5S2P3	XM_001891571.1	Brugia malayi hypothetical protein partial mRNA	catalytic activity (GO:0003824)	Q9N470		2.6055
Bm637	WBGene00220898	A0A0K0JMW0	XM_001896025.1	Brugia malayi hypothetical protein partial mRNA	-	O44158				1.27193
Bm6373	WBGene00226634	A0A0H5S3W5	XM_001898667.1	Brugia malayi PAN domain containing protein partial mRNA	-	Q9XXG7		-0.92673
Bm6377	WBGene00226638	A0A0K0JMX7	XM_001893301.1	Brugia malayi DNA polymerase family B containing protein partial mRNA	DNA-directed DNA polymerase activity (GO:0003887), nucleic acid binding (GO:0003676), nucleotide binding (GO:0000166), DNA binding (GO:0003677), DNA-directed DNA polymerase activity (GO:0003887)	Q9BKQ3				-1.59481
Bm6388	WBGene00226649	A0A0J9XW95	XM_001896899.1	Brugia malayi hypothetical protein partial mRNA	-	not significant		-1.2429
Bm6394	WBGene00226655	A0A0J9Y8L6	XM_001891525.1	Brugia malayi DNA-directed RNA polymerase II 7.6 kDa polypeptide partial mRNA	DNA binding (GO:0003677), DNA binding (GO:0003677), DNA-directed RNA polymerase activity (GO:0003899), zinc ion binding (GO:0008270)	Q9GR61		-1.0964
Bm6397	WBGene00226658	A0A0K0JN01	XM_001894867.1	Brugia malayi Nucleoporin interacting component family protein partial mRNA	-	Q9BKT9				-1.18544
Bm6409	WBGene00226670	A0A0K0JN15	XM_001896526.1	Brugia malayi bis(5'-nucleosyl)-tetraphosphatase [Asymmetrical] partial mRNA	bis(5'-nucleosyl)-tetraphosphatase activity (GO:0008796), hydrolase activity (GO:0016787)	Q9U2M7		-1.1506
Bm6414	WBGene00226675	A0A0K0JN26	XM_001902076.1	Brugia malayi acetyltransferase, GNAT family protein partial mRNA	N-acetyltransferase activity (GO:0008080)	Q95X11		-0.85989
Bm6419	WBGene00226680	A0A0H5S5E1	XM_001898771.1	Brugia malayi Ferm domain partial mRNA	binding (GO:0005488), protein binding (GO:0005515)	Q33BL4							-0.87402
Bm6422	WBGene00226683	A0A0K0JN38	XM_001901383.1	Brugia malayi hypothetical protein partial mRNA	-	not significant							-0.786891
Bm6450	WBGene00226711	A0A0K0JN71	XM_001892529.1	Brugia malayi GTP-ase activating protein for Arf containing protein partial mRNA	ARF GTPase activator activity (GO:0008060), zinc ion binding (GO:0008270), protein binding (GO:0005515)	Q9XX09		-1.4361		-1.09247			-1.05683
Bm6466	WBGene00226727	A0A0K0JN91	XM_001901879.1	Brugia malayi Glioma tumor suppressor candidate region gene 2 protein partial mRNA	-	Q9NEU5		0.98614
Bm6488	WBGene00226749	A0A0K0JNC8	XM_001901868.1	Brugia malayi Protein kinase domain containing protein partial mRNA	ATP binding (GO:0005524), protein kinase activity (GO:0004672), ATP binding (GO:0005524), protein serine/threonine kinase activity (GO:0004674), transferase activity	O01837							-0.841353
Bm6512	WBGene00226773	A0A0J9Y418	XM_001896211.1	Brugia malayi hypothetical protein partial mRNA	-	G5ECR7		-1.0607
Bm6522	WBGene00226783	A0A0J9Y8Y8	XM_001895870.1	Brugia malayi Fanconi anemia complementation group D2 protein, isoform 2 partial mRNA		E5QCJ4				-1.99917
Bm6537	WBGene00226798	A0A0H5S115	XM_001895233.1	Brugia malayi SET domain containing protein partial mRNA	protein binding (GO:0005515)	not significant							-3.01668
Bm6542	WBGene00226803	A0A0K0JNK6	XM_001896207.1	Brugia malayi WD domain protein partial mRNA	protein binding (GO:0005515)	G5EBG2							0.738937
Bm6544	WBGene00226805	A0A0I9N4S2	XM_001895032.1	Brugia malayi hypothetical protein partial mRNA	-	B7FAR9		0.81534
Bm6552 merged into Bm12565	WBGene00226813	A0A0J9XUE7	XM_001900856.1	Brugia malayi Prion-like- partial mRNA	chromatin binding (GO:0003682), mitotic sister chromatid cohesion (GO:0007064), regulation of gene expression (GO:0010468)	Q95XZ5				-1.75228
Bm657	WBGene00220918	A0A0J9Y0Q7	CDP99897.1	Protein Bm657 [Brugia malayi]	-	not significant		-1.8439
Bm6571	WBGene00226832	A0A0J9XQJ3	XM_001898737.1	Brugia malayi hypothetical protein partial mRNA	actin filament organization (GO:0007015), cell adhesion (GO:0007155), cell migration (GO:0016477)	G5EC32						-1.18615
Bm6620	WBGene00226881	A0A0K0JNX6	XM_001899778.1	Brugia malayi MutS domain III family protein partial mRNA	ATP binding (GO:0005524), mismatched DNA binding (GO:0030983)	Q9N3T8							-0.93322
Bm6638	WBGene00226899	A0A0H5S743	XM_001892129.1	Brugia malayi hypothetical protein partial mRNA	calcium ion binding (GO:0005509)	Q9U2A6							0.864836
Bm6654	WBGene00226915	A0A0H5S3M2	XM_001900063.1	Brugia malayi RNA polymerase Rpb1, domain 2 family protein partial mRNA	DNA binding (GO:0003677), DNA-directed RNA polymerase activity (GO:0003899), zinc ion binding (GO:0008270)	G5ED21							-1.04253
Bm6657	WBGene00226918	A0A0K0JP38	XM_001896909.1	Brugia malayi Lectin C-type domain containing protein partial mRNA	binding (GO:0005488)	not significant		-1.8882
Bm6686	WBGene00226947	A0A0K0JP76	XM_001901625.1	Brugia malayi vacuolar ATP synthase catalytic subunit A, osteoclast isoform partial mRNA	hydrogen ion transporting ATP synthase activity, proton-transporting ATPase activity, hydrolase activity, ATP binding (GO:0005524)	Q9XW92		1.1654
Bm6693	WBGene00226954	A0A0K0JP88	XM_001902748.1	Brugia malayi hypothetical protein partial mRNA	protein binding (GO:0005515)	Q9XTT4							-1.18353
Bm6696	WBGene00226957	A0A0H5SQW1	XM_001899412.1	Brugia malayi hypothetical protein partial mRNA	-	Q9XTT2							-1.10645
Bm6698	WBGene00226959	A0A0K0JP93	XM_001895833.1	Brugia malayi hypothetical protein partial mRNA	-	Q9N4U1		1.359
Bm6707	WBGene00226968	A0A0H5SDD9	CDQ06134.1	Protein Bm6707, isoform b, partial [Brugia malayi]	cysteamine dioxygenase activity (GO:0047800)	not significant							1.02666
Bm6708	WBGene00226969	A0A0K0JPA5	XM_001900339.1	Brugia malayi Protein kinase domain containing protein partial mRNA	phosphorylase kinase activity (GO:0004689), calmodulin binding (GO:0005516), ATP binding (GO:0005524), protein kinase activity (GO:0004672), protein serine/threonine kinase activity (GO:0004674), transferase activity	Q9N3L4				-1.11369
Bm6718	WBGene00226979	A0A0H5S556	XM_001894686.1	Brugia malayi hypothetical protein partial mRNA	transmembrane transporter activity (GO:0022857), transporter activity (GO:0005215)	Q9XXQ4							1.61649
Bm6781	WBGene00227042	A0A0K0JPL2	XM_001894592.1	Brugia malayi hypothetical protein partial mRNA	-	Q9XWJ1							-2.04771
Bm6794	WBGene00227055	A0A0K0JPN0	XM_001892119.1	Brugia malayi hypothetical protein partial mRNA	transferase activity (GO:0016740)	Q9N3F1		-0.84252
Bm6795	WBGene00227056	A0A0H5S8P9	XM_001899974.1	Brugia malayi hypothetical protein (Bm1_42730) partial mRNA	structural constituent of ribosome (GO:0003735)	Q9N3F3							0.869062
Bm68	WBGene00220329	A0A0K0JPN6	XM_001893361.1	Brugia malayi hypothetical protein partial mRNA	-	not significant		-1.5562			1.59813
Bm6801	WBGene00227062	A0A0K0JPP3	XM_001894859.1	Brugia malayi small GTP-binding protein domain containing protein partial mRNA	GTP binding (GO:0005525), GTP binding (GO:0005525)	Q9N3C8		-0.89606
Bm6808	WBGene00227069	A0A0K0JPQ0	XM_001900481.1	Brugia malayi hypothetical protein partial mRNA	-	Q9BL68							-0.855093
Bm6818	WBGene00227079	A0A0J9XZ30	XM_001896429.1	Brugia malayi PHD finger-like domain protein 5A partial mRNA	-	G5EBY6		-1.0886			1.25712
Bm6823	WBGene00227084	A0A0H5SHT3	XM_001897766.1	Brugia malayi ARMET-like protein precursor partial mRNA	-	Q9N3B0		-1.0529
Bm6831	WBGene00227092	A0A0H5SFC3	XM_001892286.1	Brugia malayi Iron-sulfur cluster assembly accessory protein partial mRNA	structural molecule activity (GO:0005198), iron-sulfur cluster binding (GO:0051536)	Q9XVZ9		-1.0395
Bm6834	WBGene00227095	A0A0H5S2B3	XM_001895090.1	Brugia malayi LIN-7 partial mRNA	structural constituent of ribosome (GO:0003735)	C0Z3L6		-0.92356
Bm6874 merged into Bm14791	WBGene00234976	A0A0J9Y2F3	XM_001899279.1	Brugia malayi hydrolase, carbon-nitrogen family protein partial mRNA	hydrolase activity, catalytic activity (GO:0003824)	O76463		1.8605
Bm6877	WBGene00227138	A0A0K0JQ03	XM_001899282.1	Brugia malayi Zinc finger, C2H2 type family protein partial mRNA	zinc ion binding (GO:0008270), nucleic acid binding (GO:0003676)	Q9U239		-0.99995
Bm6885	WBGene00227146	A0A0K0JQ17	XM_001892860.1	Brugia malayi hypothetical protein partial mRNA	transferase activity	Q56VX7		-1.2568			1.32906
Bm6894	WBGene00227155	A0A0K0JQ32	XM_001894250.1	Brugia malayi helicase partial mRNA	helicase activity (GO:0004386), nucleic acid binding (GO:0003676), ATP binding (GO:0005524), ATP-dependent helicase activity (GO:0008026), helicase activity (GO:0004386), zinc ion binding (GO:0008270)	not significant				-1.29117			-0.809084
Bm69	WBGene00220330	A0A0J9XLL0	CDP90994.1	Protein Bm69 [Brugia malayi]	-	not significant	1.10104				1.56646
Bm693	WBGene00220954	A0A0K0JQ82	XM_001899428.1	Brugia malayi hypothetical protein partial mRNA	-	not significant		-1.2483
Bm6992	WBGene00227253	A0A0K0JQG8	XM_001898760.1	Brugia malayi hypothetical protein partial mRNA	-	H1UBK5							0.793925
Bm6999	WBGene00227260	A0A0K0JQH5	XM_001893052.1	Brugia malayi hypothetical protein partial mRNA	GTP binding (GO:0005525), GTP binding (GO:0005525)	G4SNS6		1.2961
Bm70	WBGene00220331	A0A0H5S021	CDP90995.1	Protein Bm70, isoform a [Brugia malayi]	-	not significant		-2.0132			1.22199
Bm7003	WBGene00227264	A0A0H5S653	XM_001891691.1	Brugia malayi hypothetical protein partial mRNA	-	not significant					1.78475
Bm7013	WBGene00227274	A0A0K0JQK4	XM_001899292.1	Brugia malayi Synaptobrevin family protein partial mRNA	-	Q2EEN5				1.36689
Bm7015	WBGene00227276	A0A0J9YAY1	XM_001894096.1	Brugia malayi hypothetical protein partial mRNA	-	U4PC16		-1.4628
Bm7027	WBGene00227288	A0A0K0JQM0	XM_001891915.1	Brugia malayi Ubiquitin carboxyl-terminal hydrolase family protein partial mRNA	ubiquitin thiolesterase activity (GO:0004221), ubiquitin thiolesterase activity (GO:0004221)	not significant				-1.25538
Bm7037	WBGene00227298	A0A0H5S926	XM_001901614.1	Brugia malayi WGR domain containing protein partial mRNA	DNA binding (GO:0003677), zinc ion binding (GO:0008270), NAD+ ADP-ribosyltransferase activity (GO:0003950)	Q9N4H4							-0.8965
Bm7057	WBGene00227318	A0A0I9NA30	XM_001893974.1	Brugia malayi U6 snRNA-associated Sm-like protein LSm6, putative partial mRNA	-	Q95XN6		-0.91423
Bm7079	WBGene00227340	A0A0K0JQV1	CDQ06098.1	Protein Bm7079, isoform a, partial [Brugia malayi]	potassium channel activity (GO:0005267)	Q9BL31				-2.38523
Bm7095	WBGene00227356	A0A0K0JQX1	XM_001897661.1	Brugia malayi RNA recognition motif containing protein, putative partial mRNA	nucleic acid binding (GO:0003676), nucleotide binding (GO:0000166)	Q8MXR6							0.614089
Bm7102	WBGene00227363	A0A0K0JQY1	XM_001897664.1	Brugia malayi hypothetical protein partial mRNA	-	Q95XD3		1.0405
Bm7139	WBGene00227400	A0A0K0JR28	XM_001895754.1	Brugia malayi Timeless protein partial mRNA	-	G5EDN3					-1.35348
Bm7161	WBGene00227422	A0A0H5S7T3	XM_001901899.1	Brugia malayi Ser/Thr-rich protein T10 in DGCR region, putative partial mRNA	-	Q9U1Q8		1.848
Bm7164	WBGene00227425	A0A0I9N7M0	XM_001900890.1	Brugia malayi ATP synthase lipid-binding protein, mitochondrial precursor partial mRNA	hydrogen ion transmembrane transporter activity (GO:0015078), hydrogen ion transmembrane transporter activity (GO:0015078)	Q9BKS0		-0.89577
Bm7169	WBGene00227430	A0A0J9Y4L7	XM_001901106.1	Brugia malayi hypothetical protein partial mRNA	-	Q9U1Q6							-0.949602
Bm719	WBGene00220980	A0A0J9Y3S6	CDQ01319.1	Protein Bm719 [Brugia malayi]	-	not significant					1.29271
Bm7196	WBGene00227457	A0A0I9N7P8	XM_001899767.1	Brugia malayi DEAD/DEAH box helicase family protein partial mRNA	RNA binding (GO:0003723), ATP binding (GO:0005524), hydrolase activity, nucleic acid binding (GO:0003676), ATP-dependent helicase activity (GO:0008026), helicase activity (GO:0004386)	Q688Z3							-1.1302
Bm7209	WBGene00227470	A0A0J9XW67	XM_001902032.1	Brugia malayi DNA-directed RNA polymerase II 15.1 kDa polypeptide partial mRNA	DNA binding (GO:0003677), DNA-directed RNA polymerase activity (GO:0003899), zinc ion binding (GO:0008270), nucleic acid binding (GO:0003676)	Q965S0		-0.79212
Bm721	WBGene00220982	A0A0K0JRC9	CDQ01363.1	Protein Bm721, isoform b [Brugia malayi]	-	not significant							-2.68342
Bm7210	WBGene00227471	A0A0K0JRD0	XM_001902018.1	Brugia malayi hypothetical protein partial mRNA	-	Q965R9		0.91852
Bm7247	WBGene00227508	A0A0K0JRI8	XM_001901354.1	Brugia malayi PH domain containing protein partial mRNA	protein binding (GO:0005515)	Q95Q35				-1.13267
Bm7264	WBGene00227525	A0A0J9Y677	XM_001901280.1	Brugia malayi Sec8 exocyst complex component specific domain containing protein partial mRNA	-	not significant				-1.44736
Bm7270	WBGene00227531	A0A0I9N4B0	XM_001902596.1	Brugia malayi ARID/BRIGHT DNA binding domain containing protein partial mRNA	DNA binding (GO:0003677)	G4SB35				-1.22276			-0.983676
Bm7287	WBGene00227548	A0A0J9Y2D3	XM_001899656.1	Brugia malayi loechrig isoform VII partial mRNA	catalytic activity (GO:0003824), protein binding (GO:0005515)	Q9BHL6							-1.35721
Bm7304	WBGene00227565	A0A0K0JRT1	XM_001895529.1	Brugia malayi SWIRM domain containing protein partial mRNA	DNA binding (GO:0003677), DNA binding (GO:0003677), protein binding (GO:0005515)	H8ESF3		1.0877
Bm7367	WBGene00227628	A0A0H5S8D0	XM_001895731.1	Brugia malayi double-strand break repair protein mre-11, putative partial mRNA	endonuclease activity (GO:0004519), manganese ion binding (GO:0030145), exonuclease activity (GO:0004527), hydrolase activity (GO:0016787)	Q23255		1.0239
Bm7369	WBGene00227630	A0A0K0JS38	XM_001901239.1	Brugia malayi hypothetical protein partial mRNA	-	O02051					1.1825
Bm7372	WBGene00227633	A0A0K0JS42	XM_001898898.1	Brugia malayi Protein kinase domain containing protein partial mRNA	ATP binding (GO:0005524), protein kinase activity (GO:0004672), ATP binding (GO:0005524), protein serine/threonine kinase activity (GO:0004674), transferase activity	Q23260				-1.21836			-1.06085
Bm7387	WBGene00227648	A0A0H5SEW5	XM_001897669.1	Brugia malayi Choline O-acetyltransferase partial mRNA	acyltransferase activity (GO:0008415)	P32756							-0.927796
Bm7396	WBGene00227657	A0A0K0JS71	XM_001899005.1	Brugia malayi vinculin partial mRNA	structural molecule activity (GO:0005198)	P19826		1.0559					0.657793
Bm7408	WBGene00227669	A0A0K0JS88	XM_001893538.1	Brugia malayi cuticle collagen 34 partial mRNA	structural constituent of cuticle (GO:0042302)	P34687					1.28153
Bm7419	WBGene00227680	A0A0J9XVR8	XM_001900176.1	Brugia malayi Peptidase family M13 containing protein partial mRNA	metallopeptidase activity (GO:0008237), metalloendopeptidase activity (GO:0004222)	Q18673		-3.9212
Bm7429	WBGene00227690	A0A0K0JSE0	CDP92013.1	Protein Bm7429, isoform b [Brugia malayi]	-	not significant					1.41676
Bm7436	WBGene00227697	A0A0I9N7P5	XM_001893973.1	Brugia malayi Probable calcium-transporting ATPase KIAA0703, putative partial mRNA	ATPase activity, ATP binding (GO:0005524), calcium-transporting ATPase activity (GO:0005388), catalytic activity (GO:0003824), nucleotide binding (GO:0000166), metal ion binding (GO:0046872)	G5EDU1		-1.6938
Bm7452	WBGene00227713	A0A0K0JSH3	XM_001896043.1	Brugia malayi A-macroglobulin complement component family protein partial mRNA	endopeptidase inhibitor activity (GO:0004866)	O46015							-1.43239
Bm7461	WBGene00227722	A0A0K0JSI6	XM_001891669.1	Brugia malayi Hypothetical UPF0028 protein ZK370.4 in chromosome III partial mRNA	lysophospholipase activity (GO:0004622)	Q02331				-1.97353
Bm7465	WBGene00227726	A0A0H5SCY0	XM_001892679.1	Brugia malayi Immunoglobulin I-set domain containing protein partial mRNA	protein binding (GO:0005515)	G5EBF1		1.2547
Bm7470	WBGene00227731	A0A0K0JSK1	XM_001896153.1	Brugia malayi hypothetical protein partial mRNA	-	Q23485					1.60188
Bm7473	WBGene00227734	A0A0K0JSK4	XM_001897124.1	Brugia malayi Sof1-like domain containing protein partial mRNA	protein binding (GO:0005515)	Q23494		0.80814
Bm7477	WBGene00227738	A0A0H5S765	XM_001902042.1	Brugia malayi cDNA6 partial mRNA	-	not significant		-0.90783			1.21978
Bm7481	WBGene00227742	A0A0K0JSL3	XM_001896729.1	Brugia malayi Ced-11 protein partial mRNA	-	Q95QC7						-1.90521
Bm7502	WBGene00227763	A0A0K0JSP5	XM_001899304.1	Brugia malayi protein unc-22 partial mRNA	ATP binding (GO:0005524), protein binding (GO:0005515), protein kinase activity (GO:0004672), ATP binding (GO:0005524), protein serine/threonine kinase activity (GO:0004674), transferase activity	Q23551							-1.10362
Bm7508	WBGene00227769	A0A0K0JSQ4	CDQ03257.1	Protein Bm7508, isoform b [Brugia malayi]	-	not significant		-1.4915			1.25642
Bm7520	WBGene00227781	A0A0H5S470	XM_001891827.1	Brugia malayi Probable mitochondrial import receptor subunit TOM7-like partial mRNA	-	not significant		-1.0405
Bm7526	WBGene00227787	A0A0K0JSS2	XM_001900209.1	Brugia malayi Lipoamide acyltransferase component of branched-chain alpha-keto aciddehydrogenase complex, mitochondrial precursor, puta> partial mRNA	acyltransferase activity (GO:0008415), dihydrolipoyllysine-residue (2-methylpropanoyl)transferase activity (GO:0043754), cofactor binding (GO:0048037)	Q23494		1.1333
Bm7536	WBGene00227797	A0A0K0JST4	XM_001897229.1	Brugia malayi Bestrophin family protein partial mRNA	-	P34672		-1.8742
Bm7558	WBGene00227819	A0A0K0JSW1	XM_001893078.1	Brugia malayi glutamate dehydrogenase, mitochondrial precursor, putative partial mRNA	oxidoreductase activity (GO:0016491), binding (GO:0005488)	Q23621		1.0997
Bm7584	WBGene00227845	A0A0K0JSZ4	CDQ06237.1	Protein Bm7584, isoform b, partial [Brugia malayi]	GTPase activator activity (GO:0005096)	A6ZJ45					-2.89469
Bm7590	WBGene00227851	A0A0K0JT00	XM_001895978.1	Brugia malayi Protein kinase domain containing protein partial mRNA	binding (GO:0005488), protein binding (GO:0005515), protein kinase activity (GO:0004672), ATP binding (GO:0005524), protein serine/threonine kinase activity (GO:0004674), transferase activity	Q23669							-1.15876
Bm7616	WBGene00227877	A0A0K0JT41	XM_001892406.1	Brugia malayi hypothetical protein partial mRNA	-	Q23388				-1.42844
Bm7620	WBGene00227881	A0A0H5S730	XM_001898947.1	Brugia malayi Oxysterol-binding protein partial mRNA	protein binding (GO:0005515)	G5EC19							-1.09006
Bm7626	WBGene00227887	A0A0K0JT59	XM_001895283.1	Brugia malayi protein ZK1127.4 partial mRNA	-	Q23402		-0.96764
Bm7628	WBGene00227889	A0A0K0JT62	XM_001902818.1	Brugia malayi FF domain containing protein partial mRNA	protein binding (GO:0005515)	Q95PX9		1.1023
Bm7639	WBGene00227900	A0A0K0JT77	XM_001901015.1	Brugia malayi VAB-10A protein partial mRNA	actin binding (GO:0003779), protein binding (GO:0005515)	G5EFK7				-1.23814			-0.989332
Bm7643	WBGene00227904	A0A0J9XP23	XM_001902288.1	Brugia malayi Protein C20orf116 homolog precursor partial mRNA	-	P34623		1.6772
Bm7647	WBGene00227908	A0A0K0JT89	XM_001893258.1	Brugia malayi Transmembrane GTPase fzo-1 partial mRNA	GTPase activity (GO:0003924), GTPase activity (GO:0003924), GTP binding (GO:0005525)	Q23424				-1.62023			-0.943291
Bm7657	WBGene00227918	A0A0H5S9C4	XM_001900014.1	Brugia malayi cutical collagen 6 (Bm1_42935) partial mRNA	structural constituent of cuticle (GO:0042302)	P18831		-2.8298
Bm7680	WBGene00227941	A0A0K0JTD8	XM_001902153.1	Brugia malayi Cathepsin L-like precursor partial mRNA	cysteine-type peptidase activity (GO:0008234), cysteine-type endopeptidase activity (GO:0004197)	O45734	-2.62739
Bm7746	WBGene00228007	A0A0K0JTL7	XM_001898906.1	Brugia malayi hypothetical protein partial mRNA	-	not significant				-1.05672
Bm7773	WBGene00228034	A0A0I9N3X8	XM_001902203.1	Brugia malayi LD40453p partial mRNA	protein binding (GO:0005515)	O01658			-2.99281
Bm7796	WBGene00228057	A0A0H5RZU3	AF036588.1	Brugia malayi small subunit ribosomal RNA gene, partial sequence	-	not significant					2.17486
Bm7799	WBGene00228060	A0A0H5RZG1	XM_001892552.1	Brugia malayi hypothetical protein partial mRNA	-	not significant		-1.183
Bm780	WBGene00221041	A0A0J9Y3D3	XM_001893120.1	Brugia malayi kinesin light chain protein 2, isoform a, putative partial mRNA	-	not significant							-1.90856
Bm7800	WBGene00228061	A0A0J9XLG4	XM_001892552.1	Brugia malayi hypothetical protein partial mRNA	-	not significant		-0.92369
Bm7805	WBGene00228066	A0A0K0JTT4	CDQ06319.1	Protein BM-NEP-2 [Brugia malayi]	metallopeptidase activity (GO:0008237), metalloendopeptidase activity (GO:0004222)	O44857		-0.96132
Bm7808	WBGene00228069	A0A0K0JTT7	XM_001891495.1	Brugia malayi C2 domain containing protein partial mRNA	protein binding (GO:0005515)	Q8WQC0				-2.906		1.33226
Bm7809	WBGene00228070	A0A0K0JTT8	XM_001891908.1	Brugia malayi hypothetical protein partial mRNA	-	not significant		2.1879
Bm7810	WBGene00228071	A0A0H5RZV6	CDQ05088.1	Protein Bm7810, isoform b [Brugia malayi]	-	D3KFV8		1.7104
Bm7815	WBGene00228076	A0A0K0JTU5	XM_001896847.1	Brugia malayi hypothetical protein partial mRNA	-	not significant						-1.84958
Bm7832	WBGene00228093	A0A0K0JTW8	XM_001894966.1	Brugia malayi hypothetical protein partial mRNA	-	E9P898		-2.0216
Bm7838	WBGene00228099	A0A0H5S0Q2	XM_001893404.1	Brugia malayi hypothetical protein partial mRNA	-	not significant		-0.85884
Bm7842	WBGene00228103	A0A0K0JTX7	XM_001896434.1	Brugia malayi DNA-directed RNA polymerase II 16 kDa polypeptide partial mRNA	nucleotide binding (GO:0000166), catalytic activity (GO:0003824)	not significant		-6.1693
Bm7844	WBGene00228105	A0A0H5SCZ6	XM_001897797.1	Brugia malayi hypothetical protein partial mRNA	-	not significant		-1.246
Bm7851	WBGene00228112	A0A0K0JTY6	CDQ04873.1	Protein Bm7851 [Brugia malayi]	-	not significant		-0.92083
Bm7859	WBGene00228120	A0A0K0JTZ4	XM_001893176.1	Brugia malayi DNA topoisomerase II, alpha isozyme partial mRNA	ATP binding (GO:0005524), DNA binding (GO:0003677), DNA topoisomerase (ATP-hydrolyzing) activity (GO:0003918), ATP binding (GO:0005524), sequence-specific DNA binding transcription factor activity (GO:0003700)	Q23670							-0.940682
Bm7894	WBGene00228155	A0A0K0JU33	XM_001892068.1	Brugia malayi Nematode cuticle collagen N-terminal domain containing protein partial mRNA	structural constituent of cuticle (GO:0042302)	B2MZB1							-2.81833
Bm7902	WBGene00228163	A0A0K0JU42	CDQ03192.1	Protein Bm7902, isoform a [Brugia malayi]	alpha, catalytic activity (GO:0003824)	G5EG96					2.31418
Bm7913	WBGene00228174	A0A0K0JU53	CDQ03196.1	Protein Bm7913 [Brugia malayi]	-	not significant					1.34583
Bm7914	WBGene00228175	A0A0K0JU54	CDQ03197.1	Protein Bm7914 [Brugia malayi]	-	not significant					1.54406
Bm7921	WBGene00228182	A0A0K0JU62	XM_001894011.1	Brugia malayi hypothetical protein partial mRNA	-	not significant		5.3783
Bm7927	WBGene00228188	A0A0J9YCN2	XM_001893421.1	Brugia malayi CG12491-PA partial mRNA	-	not significant				-3.65199
Bm7929	WBGene00228190	A0A0I9N415	XM_001893131.1	Brugia malayi hypothetical protein partial mRNA	-	not significant							-1.10176
Bm7938	WBGene00228199	A0A0J9YAI0	XM_001893520.1	Brugia malayi hypothetical protein partial mRNA	-	not significant		-2.0833
Bm7940	WBGene00228201	A0A0K0JU86	XM_001893910.1	Brugia malayi hypothetical protein partial mRNA	protein binding (GO:0005515)	G5EDT5				-1.26343
Bm8024	WBGene00228285	A0A0K0JUJ1	XM_001896935.1	Brugia malayi Nematode cuticle collagen N-terminal domain containing protein partial mRNA	structural constituent of cuticle (GO:0042302)	Q19218					1.33534
Bm8037	WBGene00228298	A0A0K0JUK6	XM_001896199.1	Brugia malayi hypothetical protein partial mRNA	-	C6FGK1							-2.61283
Bm8043	WBGene00228304	A0A0K0JUL3	XM_001892088.1	Brugia malayi Cuticle collagen 7 precursor partial mRNA	-	O44174						-1.2129	-1.59261
Bm8049	WBGene00228310	A0A0J9Y9H5	XM_001895999.1	Brugia malayi hypothetical protein partial mRNA	-	Q8WTL8					1.65744
Bm8057	WBGene00228318	A0A0K0JUM2	XM_001896803.1	Brugia malayi hypothetical protein partial mRNA	-	not significant		-1.0004
Bm8067	WBGene00228328	A0A0K0JUN3	XM_001895022.1	Brugia malayi hypothetical protein partial mRNA	-	not significant							-3.12999
Bm8072	WBGene00228333	A0A0J9XMG3	XM_001895827.1	Brugia malayi hypothetical protein partial mRNA	-	not significant							-1.19235
Bm8075	WBGene00228336	A0A0H5RZV0	XM_001894588.1	Brugia malayi hypothetical protein partial mRNA	-	not significant							-1.28755
Bm8100	WBGene00228361	A0A0H5S1C7	CDQ05903.1	Protein Bm8100, isoform b [Brugia malayi]	-	not significant						1.28272	1.33324
Bm8108	WBGene00228369	A0A0J9YCT3	CDQ06475.1	Protein Bm8108, partial [Brugia malayi]	-	not significant						-5.08593
Bm8127	WBGene00228388	A0A0K0JUV3	XM_001894248.1	Brugia malayi F-box domain containing protein partial mRNA	-	not significant					1.86499
Bm8142	WBGene00228403	A0A0K0JUW6	XM_001895046.1	Brugia malayi hypothetical protein partial mRNA	protein binding (GO:0005515)	P34343							-1.52749
Bm8148	WBGene00228409	A0A0J9XM12	XM_001893309.1	Brugia malayi hypothetical protein partial mRNA	-	not significant					-2.28097
Bm8156	WBGene00228417	A0A0J9XLI0	XM_001893293.1	Brugia malayi hypothetical protein partial mRNA	protein phosphatase inhibitor activity (GO:0004864)	Q9N443						-5.39174
Bm816	WBGene00221077	A0A0K0JUY5	CDQ01463.1	Protein Bm816, partial [Brugia malayi]	-	not significant		-0.97044
Bm8165	WBGene00228426	A0A0K0JUZ1	XM_001902895.1	Brugia malayi MAB-21 protein partial mRNA	-	Q20054						3.55272
Bm8172	WBGene00228433	A0A0J9YBF9	XM_001891887.1	Brugia malayi Papain family cysteine protease containing protein partial mRNA	cysteine-type peptidase activity (GO:0008234)	not significant					-2.92955
Bm8190	WBGene00228451	A0A0K0JV23	XM_001896648.1	Brugia malayi Immunoglobulin I-set domain containing protein partial mRNA	-	Q8I4I1					3.20264
Bm8244	WBGene00228505	A0A0H5S0J6	XM_001895818.1	Brugia malayi hypothetical protein partial mRNA	-	not significant		-5.1728
Bm8262	WBGene00228523	A0A0J9YBR9	XM_001891694.1	Brugia malayi Calcium-binding protein partial mRNA	-	Q21073		1.463
Bm8298	WBGene00228559	A0A0K0JVE1	XM_001891557.1	Brugia malayi hypothetical protein partial mRNA	G-protein coupled receptor activity (GO:0004930)	O45500							2.11849
Bm8301	WBGene00228562	A0A0K0JVE7	XM_001892786.1	Brugia malayi endochitinase partial mRNA	catalytic activity (GO:0003824), cation binding (GO:0043169), hydrolase activity	not significant		-5.2705
Bm8324	WBGene00228585	A0A0H5S0J9	XM_001902307.1	Brugia malayi Ku70/Ku80 beta-barrel domain containing protein partial mRNA	DNA binding (GO:0003677), ATP-dependent DNA helicase activity (GO:0004003), binding (GO:0005488)	Q21829							-1.49222
Bm8364	WBGene00228625	A0A0K0JVM3	XM_001898513.1	Brugia malayi enoyl-CoA hydratase/isomerase family protein (Bm1_35505) partial mRNA	catalytic activity (GO:0003824)	Q20628			-6.7843
Bm8418	WBGene00228679	A0A0K0JVT6	XM_001892722.1	Brugia malayi hypothetical protein partial mRNA	-	O17763							-1.30267
Bm8421	WBGene00228682	A0A0J9YB28	XM_001892717.1	Brugia malayi hypothetical protein partial mRNA	-	not significant							-0.877769
Bm8425	WBGene00228686	A0A0I9R2P6	XM_001893608.1	Brugia malayi hypothetical protein partial mRNA	sequence-specific DNA binding transcription factor activity (GO:0003700), sequence-specific DNA binding (GO:0043565)	not significant		1.1505
Bm8439	WBGene00228700	A0A0J9YC03	XM_001892046.1	Brugia malayi Cuticle collagen 14 partial mRNA	structural constituent of cuticle (GO:0042302)	O01799		-1.2324			2.0609	0.808972
Bm8458	WBGene00228719	A0A0K0JVY5	XM_001891947.1	Brugia malayi hypothetical protein partial mRNA	-	not significant				-2.3722
Bm8503	WBGene00228764	A0A0K0JW31	XM_001896091.1	Brugia malayi hypothetical protein partial mRNA	-	not significant				-1.73254
Bm8504	WBGene00228765	A0A0J9YBX9	CDQ06741.1	Protein Bm8504 [Brugia malayi]	-	not significant							-2.14473
Bm8512	WBGene00228773	A0A0J9XLS6	XM_001902912.1	Brugia malayi hypothetical protein partial mRNA	-	not significant		-2.01
Bm8514	WBGene00228775	A0A0K0JW43	XM_001895461.1	Brugia malayi hypothetical protein partial mRNA	-	not significant				2.20038		1.34472	1.71231
Bm8519	WBGene00228780	A0A0K0JW47	XM_001894075.1	Brugia malayi pherophorin-dz1 protein partial mRNA	-	not significant							-1.293
Bm8533	WBGene00228794	A0A0H5SES1	XM_001902315.1	Brugia malayi Myosin XVIIIA partial mRNA	-	not significant				-1.45085			-1.32976
Bm8534	WBGene00228795	A0A0K0JW65	XM_001902317.1	Brugia malayi hypothetical protein partial mRNA	-	not significant		-1.0297
Bm8557	WBGene00228818	A0A0H5S2N9	XM_001897654.1	Brugia malayi phosphofructokinase partial mRNA	6-phosphofructokinase activity (GO:0003872), 6-phosphofructokinase activity (GO:0003872)	Q9TZL8		1.0343
Bm8579	WBGene00228840	A0A0J9XMS9	CDP91581.1	Protein Bm8579 [Brugia malayi]	-	not significant					1.22831		0.932166
Bm8601	WBGene00228862	A0A0K0JWE3	XM_001892027.1	Brugia malayi Histone H2B 2 partial mRNA	DNA binding (GO:0003677)	P04255		-1.2102
Bm8605	WBGene00228866	A0A0J9Y9W5	XM_001893657.1	Brugia malayi Cuticle collagen 7 precursor partial mRNA	structural constituent of cuticle (GO:0042302)	O44174					1.52103
Bm8634	WBGene00228895	A0A0K0JWI0	CDP91644.1	Protein Bm8634, isoform b [Brugia malayi]	-	not significant				3.02417	2.03867		2.37804
Bm8648	WBGene00228909	A0A0K0JWJ5	XM_001896392.1	Brugia malayi Dynein light chain type 1 family protein partial mRNA	-	not significant		-1.4622
Bm8676	WBGene00228937	A0A0K0JWN1	XM_001892427.1	Brugia malayi ADP-ribosylation factor family partial mRNA	GTP binding (GO:0005525), GTP binding (GO:0005525)	Q94231		5.0273
Bm8707	DEAD GENE										1.76521		1.06597
Bm8716	WBGene00228977	A0A0K0JWS8	XM_001894837.1	Brugia malayi hypothetical protein partial mRNA	-	not significant				-1.57237			-0.964768
Bm8720	WBGene00228981	A0A0K0JWT3	XM_001892027.1	Brugia malayi Histone H2B 2 partial mRNA	DNA binding (GO:0003677)	P04255		-1.3234
Bm8740	WBGene00229001	A0A0J9XNG2	XM_001897011.1	Brugia malayi hypothetical protein partial mRNA	-	not significant				-1.67559
Bm8746	WBGene00229007	A0A0J9Y8X7	XM_001896198.1	Brugia malayi hypothetical protein partial mRNA	-	not significant							-1.46515
Bm8758	WBGene00229019	A0A0H5S231	XM_001893883.1	Brugia malayi hypothetical protein partial mRNA	-	not significant		-2.9318
Bm8795	WBGene00229056	A0A0K0JX24	XM_001891916.1	Brugia malayi hypothetical protein partial mRNA	binding (GO:0005488)	Q9N583				-1.58561			-1.34314
Bm8806	WBGene00229068	A0A0K0JX39	ERG83098.1	trehalose 6-phosphate synthase family member (tps-2) [Ascaris suum]	catalytic activity (GO:0003824)	O45380							-2.84646
Bm8840	WBGene00229101	A0A0J9Y6M3	CDQ03424.1	Protein BM-DYLT-2 [Brugia malayi]	-	not significant				1.99035
Bm8859	WBGene00229120	A0A0K0JXA4	XM_001893149.1	Brugia malayi histone-fold protein CHRAC subunit partial mRNA	sequence-specific DNA binding (GO:0043565), DNA binding (GO:0003677)	not significant		-1.0815
Bm8871	WBGene00229132	A0A0J9Y8Z7	XM_001892918.1	Brugia malayi hypothetical protein partial mRNA	-	not significant						-1.03648
Bm8875	WBGene00229136	A0A0K0JXC2	CDQ04337.1	Protein Bm8875 [Brugia malayi]	-	not significant		-1.205
Bm8877	WBGene00229138	A0A0K0JXC4	CDP92167.1	Protein Bm8877, isoform a [Brugia malayi]	-	not significant					1.35247
Bm8890	WBGene00229151	A0A0H5S2T0	XM_001897028.1	Brugia malayi Bromodomain containing protein partial mRNA	DNA binding (GO:0003677), protein binding (GO:0005515)	not significant							-1.03329
Bm8893	WBGene00229154	A0A0K0JXE1	XM_001894508.1	Brugia malayi serine/threonine-protein kinase 6 partial mRNA	ATP binding (GO:0005524), protein kinase activity (GO:0004672), ATP binding (GO:0005524), protein serine/threonine kinase activity (GO:0004674), transferase activity	not significant		1.3667
Bm8912	WBGene00229173	A0A0J9YAB2	CDQ05269.1	Protein Bm8912 [Brugia malayi]	-	not significant					3.89077
Bm892	WBGene00221153	A0A0K0JXH1	CDQ01545.1	Protein Bm892, partial [Brugia malayi]	-	not significant	5.57623
Bm8924	WBGene00229185	A0A0K0JXH6	XM_001895395.1	Brugia malayi hypothetical protein partial mRNA	-	not significant		1.5264
Bm8952	WBGene00229213	A0A0K0JXK9	XM_001900099.1	Brugia malayi hypothetical protein partial mRNA	-	not significant		-1.7725					1.99161
Bm8954	WBGene00229215	A0A0H5SGQ2	XM_001900101.1	Brugia malayi Zona pellucida-like domain containing protein partial mRNA	-	Q19304							5.60179
Bm8966	WBGene00229227	A0A0K0JXM3	XM_001896101.1	Brugia malayi hypothetical protein partial mRNA	-	Q9TYL2			6.90947			5.49119
Bm8989	WBGene00229250	A0A0J9Y7Q3	XM_001902502.1	Brugia malayi Tubulin alpha-2 chain partial mRNA	GTP binding (GO:0005525), GTPase activity (GO:0003924), structural molecule activity (GO:0005198)	Q20221					5.72455
Bm9012	WBGene00229273	A0A0H5S363	XM_001896011.1	Brugia malayi mbt repeat family protein partial mRNA	protein binding (GO:0005515)	not significant							-1.29661
Bm9021	WBGene00229282	A0A0J9XNX4	XM_001894035.1	Brugia malayi Nematode cuticle collagen N-terminal domain containing protein partial mRNA	structural constituent of cuticle (GO:0042302)	Q19528						-0.888534
Bm9029	WBGene00229290	A0A0K0JXU9	XM_001892756.1	Brugia malayi Cell wall protein DAN4 precursor partial mRNA	-	not significant		-4.1533
Bm9032	WBGene00229293	A0A0K0JXV3	XM_001893120.1	Brugia malayi kinesin light chain protein 2, isoform a, putative partial mRNA	binding (GO:0005488), microtubule motor activity (GO:0003777), protein binding (GO:0005515)	P46822	2.10344		-3.23123
Bm9055	WBGene00229316	A0A0K0JXY2	XM_001902439.1	Brugia malayi hypothetical protein partial mRNA	-	not significant		-1.1806
Bm9062	WBGene00229323	A0A0K0JXZ0	CDQ05221.1	Protein Bm9062 [Brugia malayi]	-	not significant					1.28161
Bm9081	WBGene00229342	A0A0K0JY15	XM_001902110.1	Brugia malayi hypothetical protein partial mRNA	-	not significant		-1.3447
Bm9088	WBGene00229349	A0A0K0JY28	XM_001896142.1	Brugia malayi hypothetical protein partial mRNA	-	not significant	-1.09063	-1.2229
Bm909	WBGene00221170	A0A0K0JY30	AJ544843.1	Brugia malayi mitochondrial partial 12S rRNA gene	-	not significant		-1.5952			1.48989
Bm9096	WBGene00229357	A0A0K0JY37	XM_001891949.1	Brugia malayi fidgetin protein partial mRNA	-	not significant		-1.6899
Bm9098	WBGene00229359	A0A0J9XPH9	XM_001893190.1	Brugia malayi Myb-like DNA-binding domain containing protein partial mRNA	DNA binding (GO:0003677), DNA binding (GO:0003677), protein binding (GO:0005515)	not significant		1.0902
Bm9099	WBGene00229360	A0A0J9XP66	XM_001896867.1	Brugia malayi hypothetical protein partial mRNA	binding (GO:0005488)	not significant				-1.28107			-1.37376
Bm9111	WBGene00229372	A0A0K0JY60	XM_001892123.1	Brugia malayi Protein kinase domain containing protein partial mRNA	binding (GO:0005488), protein kinase activity (GO:0004672), ATP binding (GO:0005524), protein serine/threonine kinase activity (GO:0004674), transferase activity	not significant				-1.2293
Bm9148	WBGene00229409	A0A0K0JYA1	XM_001902782.1	Brugia malayi hypothetical protein partial mRNA	-	not significant							-0.990836
Bm9154	WBGene00229415	A0A0K0JYA7	CDP92801.1	Protein Bm9154 [Brugia malayi]	-	not significant							-1.45494
Bm9180	WBGene00229441	A0A0J9XPK9	XM_001898749.1	Brugia malayi histone H4 partial mRNA	DNA binding (GO:0003677)	P62784		-0.96569
Bm9197	WBGene00229458	A0A0K0JYF5	CDP93145.1	Protein Bm9197 [Brugia malayi]	-	not significant					1.37825
Bm9210	WBGene00229471	A0A0K0JYH2	CDP93179.1	Protein Bm9210, isoform a [Brugia malayi]	-	not significant					2.38705
Bm9222	WBGene00229483	A0A0K0JYI7	XM_001895217.1	Brugia malayi hypothetical protein partial mRNA	-	not significant		-2.5358
Bm9229	WBGene00229490	A0A0K0JYJ7	XM_001897453.1	Brugia malayi hypothetical protein partial mRNA	-	not significant						1.44543
Bm9259	WBGene00229520	A0A0J9XQA0	XM_001902679.1	Brugia malayi GGL domain containing protein partial mRNA	signal transducer activity (GO:0004871)	not significant		-0.82918
Bm9277	WBGene00229538	A0A0J9XRD3	XM_001893285.1	Brugia malayi jmjC domain containing protein partial mRNA	protein binding (GO:0005515)	not significant		-1.2941
Bm9288	WBGene00229549	A0A0J9YBJ9	XM_001891534.1	Brugia malayi hypothetical protein partial mRNA	-	not significant		-0.97523
Bm9290	WBGene00229551	A0A0K0JYS1	CDP93510.1	Protein Bm9290, isoform a [Brugia malayi]	-	not significant		-1.1204
Bm9307	WBGene00229568	A0A0K0JYU1	XM_001895492.1	Brugia malayi intermediate filament protein partial mRNA	structural molecule activity (GO:0005198)	P90901				-1.07162
Bm9339	WBGene00229600	A0A0K0JYX7	XM_001896757.1	Brugia malayi hypothetical protein partial mRNA	-	not significant	1.72721
Bm9346	WBGene00229607	A0A0J9XRW3	XM_001892723.1	Brugia malayi Transthyretin-like family protein partial mRNA	-	Q9XWL1		-0.92168
Bm9348	WBGene00229609	A0A0K0JYY9	XM_001892732.1	Brugia malayi hypothetical protein partial mRNA	-	not significant		-1.1417
Bm9359	WBGene00229620	A0A0J9YC28	XM_001894917.1	Brugia malayi collagen partial mRNA	-	not significant					1.48468
Bm9360	WBGene00229621	A0A0K0JZ06	XM_001894916.1	Brugia malayi collagen partial mRNA	-	not significant					1.57409
Bm9361	WBGene00229622	A0A0K0JZ07	XM_001891641.1	Brugia malayi collagen partial mRNA	-	not significant	-1.44918
Bm9363	WBGene00229624	A0A0K0JZ09	CDQ04634.1	Protein Bm9363, isoform a [Brugia malayi]	-	not significant					-3.69173
Bm9364	WBGene00229625	A0A0H5S659	XM_001894983.1	Brugia malayi proteasome subunit alpha type 1 partial mRNA	threonine-type endopeptidase activity (GO:0004298)	O44156						1.68674
Bm9374	WBGene00229635	A0A0H5S4N0	CDP93725.1	Protein Bm9374, isoform b [Brugia malayi]	ATP binding (GO:0005524), mismatched DNA binding (GO:0030983)	not significant	-2.25407
Bm938	WBGene00221199	A0A0J9Y4K7	XM_001893876.1	Brugia malayi hypothetical protein partial mRNA	-	not significant							-1.26805
Bm9380	WBGene00229641	O18656	AF009825.1	Brugia malayi serpin precursor (Bm-spn-2) mRNA, complete cds	serine-type endopeptidase inhibitor activity (GO:0004867)	not significant			2.57355			1.37487	2.07651
Bm9410	WBGene00229671	A0A0J9YAJ3	XM_001895337.1	Brugia malayi hypothetical protein partial mRNA	-	not significant		1.5031
Bm9412	WBGene00229673	A0A0H5S4S0	XM_001895342.1	Brugia malayi Probable tyrosine-protein kinase kin-31, putative partial mRNA	ATP binding (GO:0005524), protein binding (GO:0005515), protein kinase activity (GO:0004672), ATP binding (GO:0005524), protein serine/threonine kinase activity (GO:0004674), protein tyrosine kinase activity (GO:0004713), transferase activity	Q20933						-0.822311	-0.854827
Bm9422	WBGene00229683	A0A0K0JZ89	XM_001894352.1	Brugia malayi B-box type zinc-finger protein ncl-1 partial mRNA	protein binding (GO:0005515)	P34611					4.04143
Bm9435	WBGene00229696	A0A0H5S4V4	XM_001893601.1	Brugia malayi KIAA1033 protein partial mRNA	-	not significant							-1.1683
Bm9441	WBGene00229702	A0A0K0JZB5	XM_001894328.1	Brugia malayi Helicase conserved C-terminal domain containing protein partial mRNA	DNA binding (GO:0003677), ATP binding (GO:0005524), nucleic acid binding (GO:0003676), ATP-dependent helicase activity (GO:0008026), helicase activity (GO:0004386)	not significant							-1.24978
Bm9479	WBGene00229740	A0A0J9XR77	XM_001893635.1	Brugia malayi Conserved oligomeric Golgi complex component 6, putative partial mRNA	-	Q21270							-4.37928
Bm9488	WBGene00229749	A0A0H5S585	XM_001902067.1	Brugia malayi hypothetical protein partial mRNA	-	not significant		0.95129
Bm9526	WBGene00229787	A0A0I9N521	CDP94229.1	Protein Bm9526, isoform b [Brugia malayi]	-	not significant					1.30699
Bm9528	WBGene00229789	A0A0K0JZL3	XM_001897916.1	Brugia malayi hypothetical protein partial mRNA	-	not significant					6.76212
Bm9537	WBGene00229798	A0A0K0JZM2	XM_001897941.1	Brugia malayi hypothetical protein partial mRNA	-	Q17602							-0.736557
Bm9549	WBGene00229810	A0A0I9N918	XM_001897989.1	Brugia malayi hypothetical protein partial mRNA	-	not significant		-1.0937
Bm9550 merged into Bm9549	WBGene00229811	A0A0I9N918	XM_001893361.1	Brugia malayi hypothetical protein partial mRNA	-	not significant		-1.4358
Bm9584	WBGene00229845	A0A0K0JZT1	XM_001895659.1	Brugia malayi hypothetical protein partial mRNA	-	not significant		-1.5115			1.29041
Bm9590	WBGene00229851	A0A0K0JZU0	XM_001897218.1	Brugia malayi CG3337-PA partial mRNA	-	not significant					1.33237
Bm9595	WBGene00229856	A0A0H5SJ13	XM_001902889.1	Brugia malayi hypothetical protein partial mRNA	-	not significant		-1.0356
Bm9604	WBGene00229865	A0A0K0JZV4	XM_001902732.1	Brugia malayi hypothetical protein partial mRNA	-	not significant		-1.7971
Bm9608	WBGene00229869	A0A0H5S5R0	XM_001899220.1	Brugia malayi hypothetical protein partial mRNA	-	not significant				-1.21954
Bm9609	WBGene00229870	A0A0K0JZW0	XM_001899219.1	Brugia malayi hypothetical protein partial mRNA	-	not significant		0.86729
Bm9611	WBGene00229872	A0A0K0JZW3	XM_001899198.1	Brugia malayi hypothetical protein partial mRNA	-	not significant							-1.0215
Bm9627	WBGene00229888	A0A0K0JZX9	XM_001899118.1	Brugia malayi hypothetical protein partial mRNA	hedgehog receptor activity (GO:0008158)	V6CLI4							-1.34075
Bm9653	WBGene00229914	A0A0H5S6E9	XM_001899007.1	Brugia malayi Telomerase reverse transcriptase partial mRNA	DNA binding (GO:0003677), telomeric template RNA reverse transcriptase activity (GO:0003721), RNA binding (GO:0003723), RNA-directed DNA polymerase activity (GO:0003964)	not significant				-1.07039
Bm9676	WBGene00229937	A0A0J9XTS1	XM_001893071.1	Brugia malayi hypothetical protein partial mRNA	-	Q86S68				-1.43782
Bm9680	WBGene00229941	A0A0K0K040	XM_001893003.1	Brugia malayi Thioredoxin family protein partial mRNA	-	Q17688							-0.869772
Bm9681	WBGene00229942	A0A0H5S5M3	XM_001894429.1	Brugia malayi hypothetical protein partial mRNA	-	not significant							-0.97021
Bm9685	WBGene00229946	A0A0K0K045	XM_001896128.1	Brugia malayi hypothetical protein partial mRNA	-	Q9XWU2					1.2024
Bm9722	WBGene00229983	A0A0K0K091	XM_001897376.1	Brugia malayi hypothetical protein partial mRNA	-	not significant		-1.0973
Bm9729	WBGene00229990	A0A0K0K0A3	XM_001895418.1	Brugia malayi cuticle collagen 2 precursor partial mRNA	structural constituent of cuticle (GO:0042302)	O18286					1.5589
Bm9731	WBGene00229992	A0A0J9XTB5	CDP95299.1	Protein Bm9731 [Brugia malayi]	-	not significant					1.74061
Bm9776	WBGene00230037	A0A0K0K0F8	XM_001895491.1	Brugia malayi hypothetical protein partial mRNA	-	Q7JL32	1.25639			1.84458		1.05997	1.18846
Bm9778	WBGene00230039	A0A0H5S7L5	XM_001897512.1	Brugia malayi Glycosyl hydrolases family 38 protein partial mRNA	mannosidase activity (GO:0015923), alpha-mannosidase activity (GO:0004559), catalytic activity (GO:0003824), carbohydrate binding (GO:0030246), hydrolase activity, zinc ion binding (GO:0008270)	not significant				-1.1542
Bm9782	WBGene00230043	A0A0J9XU28	XM_001897523.1	Brugia malayi hypothetical protein partial mRNA	-	not significant		-1.2278
Bm98	WBGene00220359	A0A0J9XLK8	CDP91196.1	Protein Bm98 [Brugia malayi]	-	not significant						-1.65777
Bm9814	WBGene00230075	A0A0K0K0K3	XM_001900804.1	Brugia malayi hypothetical protein partial mRNA	-	not significant					1.25321		1.1604
Bm9821	WBGene00230082	A0A0J9XTR9	XM_001900850.1	Brugia malayi hypothetical protein partial mRNA	binding (GO:0005488)	not significant							-0.816414
Bm9822	WBGene00230083	A0A0H5S676	XM_001900851.1	Brugia malayi hypothetical protein partial mRNA	-	not significant							-1.55208
Bm9841	WBGene00230102	A0A0K0K0P1	XM_001894318.1	Brugia malayi Nuclear hormone receptor-like 1 partial mRNA	DNA binding (GO:0003677), thyroid hormone receptor activity (GO:0004887), sequence-specific DNA binding transcription factor activity (GO:0003700), zinc ion binding (GO:0008270), sequence-specific DNA binding (GO:0043565), steroid hormone receptor activity (GO:0003707)	not significant							-1.07126
Bm9862	WBGene00230123	A0A0J9XTW3	XM_001895101.1	Brugia malayi Hepatic leukemia factor partial mRNA	sequence-specific DNA binding transcription factor activity (GO:0003700), sequence-specific DNA binding (GO:0043565), sequence-specific DNA binding transcription factor activity (GO:0003700), protein dimerization activity (GO:0046983)	not significant				-1.33116			-1.57816
Bm9871	WBGene00230132	A0A0J9XTY6	XM_001899722.1	Brugia malayi hypothetical protein partial mRNA	-	Q8ITW3		1.1041
Bm9882	WBGene00230143	A0A0I9N5A2	XM_001899694.1	Brugia malayi Posterior Sex Combs gene. partial mRNA	protein binding (GO:0005515), zinc ion binding (GO:0008270)	not significant		3.0021
Bm99	WBGene00220360	A0A0J9XML3	AB085697.1	Brugia malayi mRNA for cathepsin L-like cysteine proteinase, complete cds	-	not significant	3.37163
Bm9915	WBGene00230176	A0A0J9XVD1	XM_001898178.1	Brugia malayi prismalin-14 partial mRNA	-	not significant		1.9673
Bm9963	WBGene00230224	A0A0K0K140	XM_001901820.1	Brugia malayi Glutathione S-transferase 4 partial mRNA	protein binding (GO:0005515)	Q09607				1.19613
Bm9983	WBGene00230244	A0A0K0K161	XM_001901890.1	Brugia malayi hypothetical protein partial mRNA	-	not significant		-3.5449
Bm9998	WBGene00230259	A0A0K0K184	XM_001901942.1	Brugia malayi nuclear receptor coactivator GT198 partial mRNA	-	not significant		1.2954
